# Supplementary material for: Diisopropyl­ammonium 4-meth­oxy­benzoate
Source: Acta Crystallogr Sect E Struct Rep Online. 2011 Jun 30;67(Pt 7):o1865. doi: 10.1107/S1600536811023762 (PMC3152061; doi:10.1107/S1600536811023762)
Supplement: Supplementary file 2 [file e-67-o1865-Isup2.hkl]

# 
# h,k,l, Fc-squared, Fo-squared, sigma(Fo-squared) and status flag 
# 
data_I
_shelx_title ' a in P-1' 
_shelx_refln_list_code          4 
_shelx_F_calc_maximum       84.73 
_exptl_crystal_F_000       276.00 
_reflns_d_resolution_high  0.7701 
 
loop_ 
 _symmetry_equiv_pos_as_xyz 
 'x, y, z' 
 '-x, -y, -z' 
 
_cell_length_a     7.3265 
_cell_length_b     8.8808 
_cell_length_c    12.1068 
_cell_angle_alpha  87.831 
_cell_angle_beta   77.830 
_cell_angle_gamma  83.444 
 
_shelx_F_squared_multiplier     1.000 
 
loop_ 
 _refln_index_h 
 _refln_index_k 
 _refln_index_l 
 _refln_F_squared_calc 
 _refln_F_squared_meas 
 _refln_F_squared_sigma 
 _refln_observed_status 
   2   0   0     3330.47     2951.17     19.11 o 
   3   0   0      536.10      550.69     10.89 o 
   4   0   0        0.79        0.81      0.40 o 
   5   0   0       78.08       84.03      2.02 o 
   6   0   0        0.40       -0.41      0.59 o 
   7   0   0        2.87        5.78      1.35 o 
   8   0   0        1.84        0.91      1.02 o 
   9   0   0        0.42       -0.84      1.61 o 
  -9   1   0        2.60        1.62      1.89 o 
  -8   1   0        0.24        0.03      0.74 o 
  -7   1   0        1.29        0.33      0.75 o 
  -6   1   0        0.51        0.68      0.53 o 
  -5   1   0        1.50        4.29      1.24 o 
  -4   1   0        6.65        7.42      0.81 o 
  -3   1   0       39.84       39.84      0.86 o 
  -2   1   0      158.74      141.63      3.13 o 
  -1   1   0     4937.00     3963.10     21.39 o 
   1   1   0     5692.41     4685.11     23.95 o 
   2   1   0     7179.35     6208.32     27.68 o 
   3   1   0       48.75       43.66      1.27 o 
   4   1   0     2375.36     2298.55     18.36 o 
   5   1   0      106.86      102.07      2.15 o 
   6   1   0       59.54       52.37      2.08 o 
   7   1   0        4.71        6.00      0.98 o 
   8   1   0        0.04       -0.52      0.64 o 
   9   1   0        0.00       -1.36      1.74 o 
  -8   2   0        2.25        0.93      1.11 o 
  -7   2   0       11.20       12.74      1.81 o 
  -6   2   0        0.26        2.29      0.94 o 
  -5   2   0       36.32       38.71      1.24 o 
  -4   2   0      108.58      116.88      2.12 o 
  -3   2   0       64.48       72.74      1.01 o 
  -2   2   0      162.33      140.70      2.55 o 
  -1   2   0      612.01      526.93      3.76 o 
   0   2   0      234.96      227.20      7.47 o 
   1   2   0      450.02      434.86      3.08 o 
   2   2   0      560.27      545.96     11.89 o 
   3   2   0     1899.91     1931.65     12.69 o 
   4   2   0        4.84        4.56      0.57 o 
   5   2   0      134.69      135.89      2.39 o 
   6   2   0      244.03      232.02      4.06 o 
   7   2   0       15.21       12.75      1.59 o 
   8   2   0       20.43       19.15      2.00 o 
   9   2   0        3.12        7.21      2.34 o 
  -8   3   0        1.69       -0.33      1.61 o 
  -7   3   0        1.02        1.67      1.61 o 
  -6   3   0       45.90       46.23      2.43 o 
  -5   3   0       25.52       27.30      1.67 o 
  -4   3   0       41.78       39.02      1.67 o 
  -3   3   0      342.08      359.21      8.55 o 
  -2   3   0      595.76      630.25      7.85 o 
  -1   3   0      219.67      210.82      1.82 o 
   0   3   0       21.97       22.89      0.63 o 
   1   3   0       21.55       22.40      0.52 o 
   2   3   0      141.63      147.08      3.35 o 
   3   3   0      497.87      529.13      4.21 o 
   4   3   0        1.72        1.17      0.74 o 
   5   3   0       79.93       68.92      2.28 o 
   6   3   0        3.22        5.05      1.44 o 
   7   3   0       50.38       43.11      2.70 o 
   8   3   0       17.27       15.31      2.14 o 
   9   3   0        0.27        0.59      2.41 o 
  -8   4   0        0.11        0.93      1.24 o 
  -7   4   0        2.79        3.93      1.69 o 
  -6   4   0        0.91        1.05      0.98 o 
  -5   4   0       14.27       15.07      1.45 o 
  -4   4   0       13.77       17.96      1.36 o 
  -3   4   0       37.94       41.69      1.62 o 
  -2   4   0      269.15      277.91      4.63 o 
  -1   4   0      765.79      852.59      6.74 o 
   0   4   0      147.33      151.98      1.96 o 
   1   4   0      433.68      454.23      4.33 o 
   2   4   0       79.82       91.28      1.29 o 
   3   4   0       35.64       28.94      1.47 o 
   4   4   0        0.06       -0.39      0.56 o 
   5   4   0        6.20        6.44      1.16 o 
   6   4   0        0.01        0.35      0.80 o 
   7   4   0        0.04        7.05      4.48 o 
   8   4   0        0.21        0.18      0.93 o 
   9   4   0        6.62        6.08      4.45 o 
  -7   5   0        0.00        0.55      1.12 o 
  -6   5   0        1.86        7.51      1.62 o 
  -5   5   0        0.60        0.59      0.86 o 
  -4   5   0       10.90       12.20      1.30 o 
  -3   5   0        0.26        2.29      1.75 o 
  -2   5   0       86.81       76.46      2.26 o 
  -1   5   0       15.08       16.04      0.63 o 
   0   5   0      138.13      143.95      2.25 o 
   1   5   0      208.32      221.30      3.94 o 
   2   5   0       69.66       73.27      2.10 o 
   3   5   0       54.20       53.20      0.96 o 
   4   5   0        4.66        6.49      1.03 o 
   5   5   0       10.65        9.70      1.28 o 
   6   5   0        0.00       -0.22      0.81 o 
   7   5   0        0.29        0.61      1.43 o 
   8   5   0        0.25       -0.30      1.14 o 
  -7   6   0        1.04        1.26      1.33 o 
  -6   6   0        8.81       10.62      2.04 o 
  -5   6   0        2.26        1.78      1.11 o 
  -4   6   0       18.75       17.51      1.64 o 
  -3   6   0       51.88       53.78      2.36 o 
  -2   6   0        2.27        3.86      0.85 o 
  -1   6   0      125.41      119.06      2.56 o 
   0   6   0       18.81       20.95      1.46 o 
   1   6   0       29.74       33.00      1.60 o 
   2   6   0        2.11        4.64      0.56 o 
   3   6   0       19.78       20.34      2.04 o 
   4   6   0        0.04        2.34      1.98 o 
   5   6   0       11.82       12.85      1.86 o 
   6   6   0        0.28       -1.00      1.04 o 
   7   6   0        5.92        5.22      1.58 o 
   8   6   0        0.54        1.59      1.59 o 
  -6   7   0        0.00       -0.20      1.07 o 
  -5   7   0        4.05        4.68      1.40 o 
  -4   7   0        2.33        3.42      1.49 o 
  -3   7   0        1.94        2.84      1.06 o 
  -2   7   0        2.23        2.31      0.93 o 
  -1   7   0        0.97        0.39      0.47 o 
   0   7   0        0.00       -0.29      0.48 o 
   1   7   0       32.61       30.75      1.48 o 
   2   7   0        7.30        6.56      0.90 o 
   3   7   0       31.38       29.48      1.95 o 
   4   7   0        1.05        0.58      0.90 o 
   5   7   0        0.06        0.00      0.87 o 
   6   7   0        6.74        6.58      1.56 o 
   7   7   0        2.27        0.61      1.25 o 
  -5   8   0        1.44        1.63      1.28 o 
  -4   8   0        0.53        1.35      1.20 o 
  -3   8   0        4.50        2.08      1.24 o 
  -2   8   0        1.16        2.38      1.01 o 
  -1   8   0        7.72        6.48      1.18 o 
   0   8   0       18.12       17.23      1.12 o 
   1   8   0       24.98       25.14      1.35 o 
   2   8   0        1.71        3.38      0.68 o 
   3   8   0        0.49        2.12      1.04 o 
   4   8   0        0.18        1.01      1.03 o 
   5   8   0        2.09        0.21      1.42 o 
   6   8   0        0.30        0.28      1.11 o 
   7   8   0        0.02        1.51      1.48 o 
  -4   9   0        0.55        0.84      1.12 o 
  -3   9   0        1.08       -1.05      1.46 o 
  -2   9   0        0.86        1.74      1.33 o 
  -1   9   0        0.83        0.68      0.93 o 
   0   9   0        0.13       -0.13      0.49 o 
   1   9   0       16.51       17.34      1.35 o 
   2   9   0       11.82       14.21      1.68 o 
   3   9   0        0.11        0.60      1.01 o 
   4   9   0        1.65        2.14      1.35 o 
   5   9   0        1.40        2.30      1.42 o 
   6   9   0        0.77        0.58      1.45 o 
  -3  10   0        0.00       -0.85      1.58 o 
  -2  10   0        0.14        0.40      1.07 o 
  -1  10   0        0.07        1.07      1.12 o 
   0  10   0        0.70        0.68      0.77 o 
   1  10   0        0.65        0.99      1.06 o 
   2  10   0        0.03       -0.08      1.35 o 
   3  10   0        1.53        0.33      1.85 o 
   4  10   0        0.05       -0.46      1.17 o 
   5  10   0        3.59        6.30      3.62 o 
  -1  11   0        0.12        1.57      1.33 o 
   0  11   0        0.01       -2.01      2.01 o 
   1  11   0        0.40        0.62      1.64 o 
   2  11   0        0.21        1.38      1.76 o 
   3  11   0        0.29        1.92      1.39 o 
  -3 -11   1        0.26        0.55      1.37 o 
  -2 -11   1        2.32        2.93      2.16 o 
  -1 -11   1        0.32        1.48      2.20 o 
   0 -11   1        0.55        3.26      2.05 o 
   1 -11   1        0.29        0.81      1.75 o 
  -5 -10   1        0.00       -0.21      1.23 o 
  -4 -10   1        0.01        0.63      1.61 o 
  -3 -10   1        0.11       -0.04      1.46 o 
  -2 -10   1        1.19        1.43      1.43 o 
  -1 -10   1        0.41        0.55      1.04 o 
   0 -10   1        2.08        1.73      1.13 o 
   1 -10   1        1.49        1.77      1.14 o 
   2 -10   1        2.81        2.59      1.36 o 
   3 -10   1        0.16       -0.41      1.11 o 
  -6  -9   1        0.05       -0.21      1.19 o 
  -5  -9   1        0.02        0.25      1.08 o 
  -4  -9   1        2.96        3.21      1.38 o 
  -3  -9   1        6.57        5.49      1.44 o 
  -2  -9   1        1.12        0.98      1.10 o 
  -1  -9   1        0.76       -0.38      0.60 o 
   0  -9   1        0.09        1.64      1.18 o 
   1  -9   1        3.14        4.42      1.16 o 
   2  -9   1        2.02        4.21      2.94 o 
   3  -9   1        1.15        0.14      0.92 o 
   4  -9   1        0.31        0.87      1.11 o 
   5  -9   1        0.22        0.12      1.29 o 
  -7  -8   1        0.06       -0.69      1.34 o 
  -6  -8   1        0.56        1.69      1.29 o 
  -5  -8   1        0.10       -0.31      1.02 o 
  -4  -8   1        1.26        2.58      1.19 o 
  -3  -8   1        0.81        1.93      1.78 o 
  -2  -8   1        1.65        1.07      0.91 o 
  -1  -8   1       28.66       26.13      1.92 o 
   0  -8   1        0.06       -0.54      0.54 o 
   1  -8   1       25.70       28.66      2.80 o 
   2  -8   1        0.63        0.65      0.83 o 
   3  -8   1        1.81        4.23      1.21 o 
   4  -8   1        0.42       -1.12      1.12 o 
   5  -8   1        0.01        1.10      1.34 o 
   6  -8   1        2.13       -0.81      1.28 o 
  -7  -7   1        0.00        0.99      1.32 o 
  -6  -7   1        0.15        1.15      1.21 o 
  -5  -7   1        0.10       -0.06      0.83 o 
  -4  -7   1       15.76       16.89      3.22 o 
  -3  -7   1        3.71        4.47      1.26 o 
  -2  -7   1       28.77       24.72      0.96 o 
  -1  -7   1        0.09        0.49      0.46 o 
   0  -7   1       40.08       35.88      1.33 o 
   1  -7   1        0.83        0.40      0.48 o 
   2  -7   1       50.17       52.76      5.77 o 
   3  -7   1       32.67       32.44      2.06 o 
   4  -7   1        0.32        0.31      0.83 o 
   5  -7   1        3.19        2.80      1.27 o 
   6  -7   1        0.01       -1.17      1.20 o 
  -8  -6   1        0.64        0.06      1.13 o 
  -7  -6   1        0.78        2.12      2.60 o 
  -6  -6   1       10.68       12.86      5.08 o 
  -5  -6   1        1.69        2.43      1.16 o 
  -4  -6   1       40.22       42.70      2.26 o 
  -3  -6   1       27.26       27.42      1.72 o 
  -2  -6   1       14.97       14.57      0.67 o 
  -1  -6   1       49.83       47.86      1.28 o 
   0  -6   1        4.98        5.19      0.61 o 
   1  -6   1        0.91        0.73      0.47 o 
   2  -6   1       92.78      102.27      3.78 o 
   3  -6   1       31.70       32.27      1.88 o 
   4  -6   1       36.25       36.27      2.09 o 
   5  -6   1        0.07        1.51      1.03 o 
   6  -6   1        0.95        2.42      1.26 o 
   7  -6   1        2.25        0.38      1.19 o 
  -8  -5   1        0.38        1.32      1.37 o 
  -7  -5   1        4.03        2.10      1.32 o 
  -6  -5   1        1.91        3.47      1.19 o 
  -5  -5   1       23.83       21.88      1.69 o 
  -4  -5   1       21.96       25.16      1.86 o 
  -3  -5   1       50.08       54.19      2.08 o 
  -2  -5   1       69.62       77.57      1.23 o 
  -1  -5   1        8.34        9.53      0.64 o 
   0  -5   1        1.21        0.30      0.36 o 
   1  -5   1        1.69        2.68      0.44 o 
   2  -5   1        0.08        0.83      0.22 o 
   3  -5   1        6.67        6.05      1.73 o 
   4  -5   1       14.91       17.51      1.45 o 
   5  -5   1        0.92        0.64      0.87 o 
   6  -5   1        4.80        7.15      1.47 o 
   7  -5   1        0.06        1.43      1.23 o 
  -8  -4   1        3.22       10.69      1.85 o 
  -7  -4   1        2.66        3.43      2.63 o 
  -6  -4   1        0.05        0.55      0.84 o 
  -5  -4   1       15.48       15.65      1.80 o 
  -4  -4   1        3.03        8.65      1.63 o 
  -3  -4   1       54.06       50.18      3.36 o 
  -2  -4   1       40.88       37.19      0.57 o 
  -1  -4   1      236.38      257.57      2.71 o 
   0  -4   1       14.87       16.24      0.54 o 
   1  -4   1       51.82       62.57      2.28 o 
   2  -4   1       11.27       10.86      0.40 o 
   3  -4   1       15.32       15.43      1.08 o 
   4  -4   1        8.74       11.00      1.14 o 
   5  -4   1       15.52       18.57      3.27 o 
   6  -4   1        7.08        8.18      1.39 o 
   7  -4   1        0.21       -0.29      1.29 o 
   8  -4   1        0.08        1.58      1.43 o 
  -9  -3   1        9.29        7.05      1.89 o 
  -8  -3   1        0.88       -0.15      1.11 o 
  -7  -3   1       11.25       10.97      1.61 o 
  -6  -3   1        9.22       11.36      1.42 o 
  -5  -3   1       13.07       33.36     10.03 o 
  -4  -3   1        0.53        0.21      0.28 o 
  -3  -3   1       79.24       97.88      2.34 o 
  -2  -3   1      159.93      152.37      4.72 o 
  -1  -3   1      130.84      131.52      4.18 o 
   0  -3   1      173.76      180.61      2.32 o 
   1  -3   1      232.31      245.91      2.24 o 
   2  -3   1      187.19      211.27      3.46 o 
   3  -3   1       16.00       17.75      0.99 o 
   4  -3   1       57.70       64.47      3.92 o 
   5  -3   1        1.68        0.90      1.34 o 
   6  -3   1        2.80        3.03      1.06 o 
   7  -3   1        0.20       -0.94      0.97 o 
   8  -3   1        0.71        0.31      1.00 o 
  -9  -2   1        2.11        0.56      1.69 o 
  -8  -2   1       26.53       27.52      2.31 o 
  -7  -2   1       19.75       21.14      1.88 o 
  -6  -2   1       51.63       46.15      1.52 o 
  -5  -2   1      186.02      181.58      3.05 o 
  -4  -2   1       56.17       61.85      1.19 o 
  -3  -2   1      105.21       95.10      2.42 o 
  -2  -2   1      781.85      687.63     10.17 o 
  -1  -2   1      905.48      891.79      3.06 o 
   0  -2   1      251.91      254.20      4.50 o 
   1  -2   1      149.04      131.66      1.21 o 
   2  -2   1      296.46      294.22      3.97 o 
   3  -2   1      285.06      314.24      2.92 o 
   4  -2   1        0.05        0.43      0.30 o 
   5  -2   1       73.45       73.39      1.62 o 
   6  -2   1       20.86       19.55      1.04 o 
   7  -2   1        0.08       -0.54      0.95 o 
   8  -2   1        3.74        3.20      2.57 o 
   9  -2   1        0.03        0.58      1.28 o 
  -9  -1   1        1.12        2.00      1.91 o 
  -8  -1   1        1.94        1.42      1.21 o 
  -7  -1   1       30.69       29.15      2.30 o 
  -6  -1   1       71.09       73.22      2.04 o 
  -5  -1   1       39.43       39.85      1.38 o 
  -4  -1   1      769.92      771.03      7.76 o 
  -3  -1   1      308.38      315.31      3.18 o 
  -2  -1   1       16.64       12.85      0.69 o 
  -1  -1   1      183.00      177.43      1.07 o 
   1  -1   1      389.52      410.55      3.84 o 
   2  -1   1     1560.90     1511.58      8.82 o 
   3  -1   1        1.01        1.17      0.50 o 
   4  -1   1       29.38       34.05      1.29 o 
   5  -1   1       15.66       20.14      1.93 o 
   6  -1   1        9.60       10.70      1.06 o 
   7  -1   1       26.84       25.51      1.34 o 
   8  -1   1        1.19        0.17      0.83 o 
   9  -1   1        1.72        4.33      1.44 o 
  -9   0   1        0.86        1.03      1.65 o 
  -8   0   1        0.19        1.04      1.00 o 
  -7   0   1        3.85        6.17      1.04 o 
  -6   0   1        0.61        0.47      0.59 o 
  -5   0   1        9.31       11.35      0.80 o 
  -4   0   1      114.02      116.42      1.97 o 
  -3   0   1      438.11      410.76      4.05 o 
  -2   0   1     6077.85     5452.68     26.97 o 
  -1   0   1      119.83       88.58      0.66 o 
   1   0   1       16.56        7.11      0.31 o 
   2   0   1      744.92      733.06      5.59 o 
   3   0   1       61.53       61.46      1.27 o 
   4   0   1       88.11       91.69      1.65 o 
   5   0   1       21.61       19.52      1.07 o 
   6   0   1       52.12       49.71      1.59 o 
   7   0   1        4.81        6.80      1.21 o 
   8   0   1        2.39        2.53      1.49 o 
   9   0   1        0.34       -1.76      1.76 o 
  -8   1   1        5.65        7.41      1.43 o 
  -7   1   1        1.10        1.68      0.98 o 
  -6   1   1       17.08       21.37      1.82 o 
  -5   1   1       13.66       15.51      1.15 o 
  -4   1   1       40.91       41.28      1.64 o 
  -3   1   1       49.69       51.54      1.90 o 
  -2   1   1      222.13      225.48      6.79 o 
  -1   1   1       83.25       94.67      0.83 o 
   1   1   1      169.13      157.56      2.73 o 
   2   1   1     7019.18     6268.13     28.92 o 
   3   1   1      609.66      602.20      5.28 o 
   4   1   1       52.34       57.74      1.70 o 
   5   1   1        0.03        0.40      0.57 o 
   6   1   1       24.34       22.64      1.77 o 
   7   1   1        0.57        0.24      0.58 o 
   8   1   1        0.71        1.15      0.76 o 
   9   1   1        0.06       -1.69      1.69 o 
  -8   2   1        0.36       -1.22      1.22 o 
  -7   2   1       16.65       12.89      1.54 o 
  -6   2   1       15.58       12.51      1.76 o 
  -5   2   1        2.37        1.89      0.72 o 
  -4   2   1       13.73       15.36      0.67 o 
  -3   2   1       57.51       53.95      1.84 o 
  -2   2   1      155.62      149.06      2.85 o 
  -1   2   1       17.77       17.94      0.68 o 
   0   2   1       13.32       14.48      0.47 o 
   1   2   1      634.67      638.40      5.63 o 
   2   2   1      721.31      723.69      6.66 o 
   3   2   1        1.78        3.20      0.72 o 
   4   2   1     1566.70     1497.07     12.72 o 
   5   2   1      137.06      137.21      2.48 o 
   6   2   1      132.62      131.14      2.78 o 
   7   2   1       12.70       13.09      1.74 o 
   8   2   1        0.00        0.39      0.91 o 
   9   2   1        0.94        0.66      1.14 o 
  -8   3   1        2.28        3.89      1.49 o 
  -7   3   1        0.01        0.19      0.85 o 
  -6   3   1        1.16        3.67      2.02 o 
  -5   3   1       34.36       32.84      2.09 o 
  -4   3   1       52.48       55.03      2.97 o 
  -3   3   1       46.40       52.40      1.67 o 
  -2   3   1        3.49        6.66      0.63 o 
  -1   3   1       30.11       31.10      0.49 o 
   0   3   1       31.43       30.47      0.67 o 
   1   3   1      245.96      243.93      3.20 o 
   2   3   1       72.27       70.74      1.04 o 
   3   3   1      286.67      292.74      3.06 o 
   4   3   1       20.78       25.35      0.78 o 
   5   3   1      196.88      212.92      4.68 o 
   6   3   1       57.56       52.40      1.64 o 
   7   3   1        0.00       -0.79      0.93 o 
   8   3   1       40.95       43.46      2.89 o 
   9   3   1        6.89        6.03      1.83 o 
  -8   4   1        0.01       -0.15      1.07 o 
  -7   4   1        3.28        2.07      1.37 o 
  -6   4   1        0.23        0.18      0.83 o 
  -5   4   1       23.80       27.78      5.14 o 
  -4   4   1       46.18       49.92      2.13 o 
  -3   4   1      188.40      201.29      4.22 o 
  -2   4   1        0.21       -0.44      0.50 o 
  -1   4   1       42.77       52.45      0.89 o 
   0   4   1      777.37      829.99      7.06 o 
   1   4   1       20.08       20.85      0.97 o 
   2   4   1        9.31       12.47      1.03 o 
   3   4   1        4.33        4.30      0.53 o 
   4   4   1       23.28       24.34      1.21 o 
   5   4   1       13.10       14.60      1.43 o 
   6   4   1        2.57        1.27      1.18 o 
   7   4   1       30.23       24.50      3.27 o 
   8   4   1        2.12        2.01      1.37 o 
   9   4   1        4.40        2.27      1.46 o 
  -7   5   1        1.09        0.23      1.05 o 
  -6   5   1        4.40        7.55      1.49 o 
  -5   5   1       10.58        8.64      1.35 o 
  -4   5   1        2.76        2.68      1.05 o 
  -3   5   1       29.25       25.28      1.48 o 
  -2   5   1      211.97      220.47      4.56 o 
  -1   5   1      636.81      674.93     11.66 o 
   0   5   1       64.41       74.55      1.46 o 
   1   5   1      378.52      435.02      4.96 o 
   2   5   1       37.07       36.63      1.30 o 
   3   5   1       53.73       51.33      1.56 o 
   4   5   1       61.74       68.53      1.80 o 
   5   5   1        3.25        2.57      0.96 o 
   6   5   1        3.87        2.59      1.05 o 
   7   5   1        4.40        6.67      3.96 o 
   8   5   1        0.15       -0.49      1.16 o 
  -7   6   1        0.87        0.36      1.18 o 
  -6   6   1        1.46       -0.05      0.91 o 
  -5   6   1        4.44        3.85      2.35 o 
  -4   6   1       26.01       24.69      1.86 o 
  -3   6   1        8.51        8.69      1.18 o 
  -2   6   1       35.22       29.18      3.53 o 
  -1   6   1       20.36       22.03      0.85 o 
   0   6   1       27.21       29.10      1.09 o 
   1   6   1       82.13       94.12      2.78 o 
   2   6   1      135.74      132.98      5.16 o 
   3   6   1      288.01      290.44      4.13 o 
   4   6   1       44.03       41.11      2.10 o 
   5   6   1       45.74       48.97      2.50 o 
   6   6   1        0.46        0.46      0.93 o 
   7   6   1        2.84        2.11      1.28 o 
   8   6   1        0.72       -0.39      1.12 o 
  -6   7   1        4.79        3.10      1.49 o 
  -5   7   1        0.79       -0.71      1.05 o 
  -4   7   1       26.94       26.67      2.07 o 
  -3   7   1       16.55       14.79      1.57 o 
  -2   7   1        7.16        7.75      1.51 o 
  -1   7   1        6.39        5.88      2.09 o 
   0   7   1        6.05        4.73      0.65 o 
   1   7   1        0.21        2.31      1.63 o 
   2   7   1        3.08        4.03      0.80 o 
   3   7   1       51.02       50.04      1.53 o 
   4   7   1       33.09       30.63      2.06 o 
   5   7   1        8.58        9.33      1.49 o 
   6   7   1        5.51        6.95      1.50 o 
   7   7   1        4.97        2.57      1.45 o 
   8   7   1        1.11        0.24      1.29 o 
  -5   8   1        3.02        2.16      1.49 o 
  -4   8   1        0.00        1.28      1.10 o 
  -3   8   1       11.05        8.58      1.48 o 
  -2   8   1       47.71       47.45      2.44 o 
  -1   8   1        1.69        4.71      1.23 o 
   0   8   1       25.62       19.46      1.13 o 
   1   8   1        1.67        3.30      0.77 o 
   2   8   1        6.34        7.53      0.80 o 
   3   8   1        3.61        4.98      1.21 o 
   4   8   1        1.53        1.58      1.10 o 
   5   8   1        1.14        0.84      1.06 o 
   6   8   1        0.85        1.48      1.28 o 
   7   8   1        1.43        0.59      1.30 o 
  -4   9   1        0.36       -1.29      1.29 o 
  -3   9   1        0.11       -0.08      1.05 o 
  -2   9   1        0.13        0.11      1.47 o 
  -1   9   1       12.03        8.35      1.43 o 
   0   9   1        3.60        2.51      1.47 o 
   1   9   1        7.53        7.83      1.04 o 
   2   9   1       11.15        9.23      1.05 o 
   3   9   1        4.46        6.03      1.47 o 
   4   9   1        1.09        0.46      1.00 o 
   5   9   1        0.37        1.88      1.71 o 
   6   9   1        0.21       -0.89      2.23 o 
  -3  10   1        0.20       -0.18      1.07 o 
  -2  10   1        0.41        0.88      1.17 o 
  -1  10   1        0.66        0.25      0.97 o 
   0  10   1        0.57       -0.12      0.82 o 
   1  10   1        3.29        0.29      0.60 o 
   2  10   1        0.13       -0.85      0.97 o 
   3  10   1        5.27        4.27      1.58 o 
   4  10   1        5.79        5.31      1.61 o 
   5  10   1        1.35       -0.11      1.30 o 
  -1  11   1        1.11        0.11      1.02 o 
   0  11   1        0.02        1.79      1.91 o 
   1  11   1        0.03        1.93      1.93 o 
   2  11   1        1.42        1.34      1.79 o 
   3  11   1        1.97       -0.01      2.15 o 
  -3 -11   2        0.04       -1.35      1.52 o 
  -2 -11   2        0.61       -1.10      1.87 o 
  -1 -11   2        0.06       -0.12      1.38 o 
   0 -11   2        0.17        1.25      1.79 o 
   1 -11   2        1.06        2.04      2.13 o 
  -4 -10   2        0.00       -1.38      1.83 o 
  -3 -10   2        0.06       -0.77      1.16 o 
  -2 -10   2        0.26        0.79      1.33 o 
  -1 -10   2        0.68        0.34      1.02 o 
   0 -10   2        3.15        2.99      1.85 o 
   1 -10   2        2.88        2.65      1.35 o 
   2 -10   2        0.56        3.61      1.45 o 
   3 -10   2        0.00        0.62      1.19 o 
  -6  -9   2        0.73        2.78      1.68 o 
  -5  -9   2        0.00        0.76      1.26 o 
  -4  -9   2        0.50       -1.20      1.24 o 
  -3  -9   2        2.83        3.91      4.18 o 
  -2  -9   2        1.07        0.32      0.91 o 
  -1  -9   2        1.80        3.16      1.30 o 
   0  -9   2        0.08        0.53      0.64 o 
   1  -9   2        2.93        3.70      2.01 o 
   2  -9   2        3.13        5.36      2.31 o 
   3  -9   2        0.58       -0.06      0.88 o 
   4  -9   2        2.69        4.71      2.14 o 
   5  -9   2        0.28       -0.35      1.21 o 
  -6  -8   2        0.02        0.34      1.21 o 
  -5  -8   2        0.15        0.75      1.69 o 
  -4  -8   2        0.79        1.03      1.20 o 
  -3  -8   2        1.37        1.37      1.05 o 
  -2  -8   2       16.82       18.21      1.73 o 
  -1  -8   2        0.26        0.04      0.49 o 
   0  -8   2        5.67        5.67      1.25 o 
   1  -8   2       20.17       17.81      1.19 o 
   2  -8   2        9.01        9.41      1.43 o 
   3  -8   2        1.99        5.30      2.14 o 
   4  -8   2        2.16        5.21      1.42 o 
   5  -8   2        2.36        1.50      1.28 o 
   6  -8   2        0.64        1.96      1.45 o 
  -7  -7   2        0.11       -0.20      1.17 o 
  -6  -7   2        0.34        1.09      1.18 o 
  -5  -7   2        0.44        1.51      1.15 o 
  -4  -7   2       10.24       14.82      1.72 o 
  -3  -7   2        3.02        4.08      1.16 o 
  -2  -7   2        1.85        1.43      0.90 o 
  -1  -7   2       14.73       15.55      0.98 o 
   0  -7   2        4.74        4.39      0.72 o 
   1  -7   2        2.11        2.97      0.58 o 
   2  -7   2        1.95        2.44      0.97 o 
   3  -7   2       24.34       25.86      1.84 o 
   4  -7   2        5.98        5.44      1.28 o 
   5  -7   2        1.08        0.26      0.94 o 
   6  -7   2        1.01        2.31      1.47 o 
  -8  -6   2        0.09       -0.53      1.28 o 
  -7  -6   2        1.26       -0.87      1.16 o 
  -6  -6   2        0.67        1.62      1.47 o 
  -5  -6   2       10.85       11.40      1.57 o 
  -4  -6   2       14.56       17.15      1.70 o 
  -3  -6   2       55.63       57.24      3.67 o 
  -2  -6   2        0.21        0.30      0.32 o 
  -1  -6   2       11.77       11.76      1.05 o 
   0  -6   2        3.11        3.21      0.50 o 
   1  -6   2       15.04       20.84      1.40 o 
   2  -6   2       10.18        9.20      0.58 o 
   3  -6   2        0.83        0.36      0.88 o 
   4  -6   2       15.47       14.17      1.47 o 
   5  -6   2        0.61       -0.59      1.12 o 
   6  -6   2        0.83        0.72      1.02 o 
   7  -6   2        2.91        3.18      1.49 o 
  -8  -5   2        0.42        0.18      1.13 o 
  -7  -5   2        0.70        0.09      1.45 o 
  -6  -5   2        0.43        1.40      1.80 o 
  -5  -5   2        0.09        0.28      0.77 o 
  -4  -5   2        0.80        0.36      1.59 o 
  -3  -5   2       16.56       16.91      1.26 o 
  -2  -5   2       32.16       35.04      1.47 o 
  -1  -5   2        7.78        9.17      0.68 o 
   0  -5   2      151.43      168.59      2.51 o 
   1  -5   2      253.94      235.73      7.25 o 
   2  -5   2       11.30       10.22      0.61 o 
   3  -5   2        8.10        7.36      0.99 o 
   4  -5   2       29.28       32.07      3.08 o 
   5  -5   2        5.38        6.23      1.22 o 
   6  -5   2        0.04        1.97      1.11 o 
   7  -5   2        0.67        1.26      1.17 o 
   8  -5   2        3.44        6.82      6.08 o 
  -8  -4   2        1.11        1.41      1.75 o 
  -7  -4   2        1.26        0.77      1.01 o 
  -6  -4   2        2.52        2.80      1.35 o 
  -5  -4   2        0.06        4.17      1.12 o 
  -4  -4   2        2.15        2.18      0.80 o 
  -3  -4   2        1.95        3.79      0.70 o 
  -2  -4   2       18.39       22.39      1.12 o 
  -1  -4   2        6.09        5.25      0.38 o 
   0  -4   2        0.47        0.63      0.39 o 
   1  -4   2        6.43        8.33      0.45 o 
   2  -4   2      106.83      113.14      1.84 o 
   3  -4   2       92.57       89.58      3.77 o 
   4  -4   2        0.71        2.49      1.33 o 
   5  -4   2        1.06        3.04      1.68 o 
   6  -4   2        9.30        7.93      1.39 o 
   7  -4   2        0.45        0.83      1.16 o 
   8  -4   2        2.51        2.18      1.40 o 
  -8  -3   2        2.49        2.93      3.03 o 
  -7  -3   2        0.48        1.23      2.75 o 
  -6  -3   2        1.38        3.54      1.13 o 
  -5  -3   2        3.63        4.86      1.09 o 
  -4  -3   2        2.70        3.65      0.81 o 
  -3  -3   2       25.30       23.93      1.11 o 
  -2  -3   2       13.83       15.68      0.73 o 
  -1  -3   2        5.73        4.16      0.31 o 
   0  -3   2        6.29        6.62      0.56 o 
   1  -3   2       16.45       26.27      1.10 o 
   2  -3   2        0.13        0.47      0.21 o 
   3  -3   2       53.69       55.30      2.32 o 
   4  -3   2       17.00       11.42      1.29 o 
   5  -3   2        0.84        3.47      0.92 o 
   6  -3   2        0.26        0.12      0.72 o 
   7  -3   2        0.29        1.50      1.02 o 
   8  -3   2        0.68       -0.24      0.94 o 
  -8  -2   2        1.46        2.68      1.37 o 
  -7  -2   2        0.91        1.81      1.08 o 
  -6  -2   2        2.18        2.99      0.60 o 
  -5  -2   2       39.22       37.62      1.88 o 
  -4  -2   2        0.95        1.45      0.31 o 
  -3  -2   2      322.06      330.10      8.43 o 
  -2  -2   2        2.69        1.58      0.40 o 
  -1  -2   2       60.64       57.88      1.05 o 
   0  -2   2     1802.10     1970.13     14.56 o 
   1  -2   2        9.12        9.62      0.54 o 
   2  -2   2      791.39      833.89      6.10 o 
   3  -2   2        0.24        0.04      0.29 o 
   4  -2   2       31.95       35.25      0.91 o 
   5  -2   2        4.58        6.78      0.62 o 
   6  -2   2        0.00       -0.09      0.43 o 
   7  -2   2        3.79        5.37      1.95 o 
   8  -2   2        0.20        1.29      2.04 o 
   9  -2   2        0.17        0.04      1.18 o 
  -8  -1   2        1.53        0.90      2.87 o 
  -7  -1   2        3.37        5.76      1.81 o 
  -6  -1   2       15.67       16.71      1.11 o 
  -5  -1   2       73.52       76.51      1.90 o 
  -4  -1   2       25.65       30.35      0.94 o 
  -3  -1   2       12.75       10.41      0.44 o 
  -2  -1   2        3.20        2.28      0.23 o 
  -1  -1   2       48.48       47.80      0.62 o 
   0  -1   2        6.45        2.53      0.19 o 
   1  -1   2      403.73      334.63      2.98 o 
   2  -1   2      919.53      856.18      7.65 o 
   3  -1   2       89.13       92.85      1.76 o 
   4  -1   2       52.01       49.99      1.47 o 
   5  -1   2       16.70       13.75      1.31 o 
   6  -1   2        3.15        2.58      1.58 o 
   7  -1   2        0.30        0.77      0.59 o 
   8  -1   2        0.00       -0.31      0.86 o 
   9  -1   2        0.07        0.79      1.13 o 
  -8   0   2        1.47        1.24      1.62 o 
  -7   0   2        0.84        1.79      0.76 o 
  -6   0   2       27.78       27.23      1.31 o 
  -5   0   2        7.75        9.39      0.77 o 
  -4   0   2       98.45      105.74      2.26 o 
  -3   0   2       17.71       22.28      1.20 o 
  -2   0   2      118.81      116.35      1.38 o 
  -1   0   2     1082.16     1030.32      6.03 o 
   0   0   2       52.50       63.37      0.53 o 
   1   0   2      941.25      837.84      3.11 o 
   2   0   2     1152.59     1208.33      7.51 o 
   3   0   2        5.18        4.40      0.36 o 
   4   0   2        6.83        6.83      0.55 o 
   5   0   2        6.93        6.80      0.74 o 
   6   0   2      107.19      105.16      2.53 o 
   7   0   2        1.17        2.08      0.83 o 
   8   0   2        3.24        4.28      0.89 o 
   9   0   2        1.07        2.70      1.81 o 
  -8   1   2        0.15        0.11      0.86 o 
  -7   1   2        0.11        0.70      0.86 o 
  -6   1   2        2.61        4.31      0.72 o 
  -5   1   2        1.71        1.81      0.65 o 
  -4   1   2       10.76        9.56      1.03 o 
  -3   1   2       31.18       31.80      1.07 o 
  -2   1   2       43.68       35.92      0.67 o 
  -1   1   2       99.22       85.34      1.70 o 
   0   1   2     5431.11     4823.39     19.38 o 
   1   1   2       24.30       25.20      0.28 o 
   2   1   2        1.60        0.85      0.50 o 
   3   1   2       92.16       86.98      1.28 o 
   4   1   2       53.15       52.75      1.16 o 
   5   1   2      108.25       99.90      2.00 o 
   6   1   2       15.44       17.83      1.12 o 
   7   1   2        5.35        5.14      0.81 o 
   8   1   2        0.17       -0.73      0.73 o 
   9   1   2        0.05       -0.37      1.38 o 
  -8   2   2        0.56       -0.50      1.10 o 
  -7   2   2        0.46        1.33      1.05 o 
  -6   2   2        0.30        3.65      2.63 o 
  -5   2   2        0.16        0.38      0.94 o 
  -4   2   2       16.35       19.92      0.94 o 
  -3   2   2       65.44       62.02      1.14 o 
  -2   2   2       85.58       90.33      1.13 o 
  -1   2   2        8.28        9.84      0.31 o 
   0   2   2      323.36      330.75      2.71 o 
   1   2   2       70.02       69.31      1.05 o 
   2   2   2      505.29      474.41     20.39 o 
   3   2   2      144.83      139.27      2.66 o 
   4   2   2      181.66      194.29      3.68 o 
   5   2   2       26.95       26.59      0.98 o 
   6   2   2        3.03        5.01      0.75 o 
   7   2   2        0.10        0.32      0.60 o 
   8   2   2        0.00        0.31      0.64 o 
   9   2   2        1.37        1.08      1.17 o 
  -8   3   2        0.04        1.36      1.28 o 
  -7   3   2        7.66        7.99      1.96 o 
  -6   3   2        0.27       -0.18      0.78 o 
  -5   3   2       19.22       19.89      1.55 o 
  -4   3   2        0.01        0.41      0.89 o 
  -3   3   2        7.63        5.92      0.60 o 
  -2   3   2        0.10        0.51      0.23 o 
  -1   3   2        0.58       -0.11      0.23 o 
   0   3   2     1104.25     1077.42      7.71 o 
   1   3   2      206.79      203.38      2.85 o 
   2   3   2       11.04        9.69      0.89 o 
   3   3   2       48.80       57.07      1.97 o 
   4   3   2        3.91        4.69      0.44 o 
   5   3   2        6.41        6.76      0.65 o 
   6   3   2       51.53       48.08      1.98 o 
   7   3   2        5.51        4.09      0.80 o 
   8   3   2        1.73        1.74      1.28 o 
   9   3   2        0.18       -0.06      1.14 o 
  -8   4   2        1.12        1.98      1.93 o 
  -7   4   2        0.03        0.70      1.06 o 
  -6   4   2       16.11       20.19      1.90 o 
  -5   4   2        0.79        1.53      1.33 o 
  -4   4   2       12.05       11.69      1.21 o 
  -3   4   2        8.78        9.43      0.88 o 
  -2   4   2        7.26        7.12      0.68 o 
  -1   4   2      262.22      267.09      4.54 o 
   0   4   2      134.08      149.99      3.60 o 
   1   4   2      893.93      913.76      7.91 o 
   2   4   2       26.02       26.79      3.07 o 
   3   4   2       28.19       24.29      0.78 o 
   4   4   2        9.33        9.82      1.42 o 
   5   4   2        9.54        9.64      0.70 o 
   6   4   2       10.06        7.51      0.77 o 
   7   4   2        0.54       -0.07      1.14 o 
   8   4   2        6.46        4.37      1.39 o 
   9   4   2        2.32        1.66      2.08 o 
  -7   5   2        0.03        1.00      1.34 o 
  -6   5   2        0.03       -0.88      1.04 o 
  -5   5   2        1.68        1.70      1.07 o 
  -4   5   2       10.94        9.28      1.27 o 
  -3   5   2        4.20        2.12      0.83 o 
  -2   5   2       56.19       56.73      2.02 o 
  -1   5   2        5.48        3.61      0.39 o 
   0   5   2       77.55       82.96      1.58 o 
   1   5   2        0.74        1.72      0.42 o 
   2   5   2       12.93       10.54      0.97 o 
   3   5   2       45.83       46.44      1.24 o 
   4   5   2       20.38       14.51      1.34 o 
   5   5   2        9.19       10.74      1.78 o 
   6   5   2        0.00       -0.89      0.89 o 
   7   5   2        0.03        0.00      1.18 o 
   8   5   2        0.05        0.42      2.37 o 
  -7   6   2        0.31        0.52      1.23 o 
  -6   6   2        0.26        0.16      1.20 o 
  -5   6   2        0.16        0.89      1.00 o 
  -4   6   2        5.49        8.11      1.35 o 
  -3   6   2        6.76        9.33      2.02 o 
  -2   6   2       63.68       64.04      2.44 o 
  -1   6   2        2.31        2.97      0.48 o 
   0   6   2       44.70       48.79      1.29 o 
   1   6   2       35.60       31.82      1.57 o 
   2   6   2       37.63       44.39      1.64 o 
   3   6   2       56.83       51.14      1.40 o 
   4   6   2        4.51        7.23      0.81 o 
   5   6   2        6.57        7.08      1.25 o 
   6   6   2        0.94       -0.46      0.90 o 
   7   6   2        0.01        0.34      1.23 o 
   8   6   2        0.27        0.22      1.06 o 
  -6   7   2        1.84        1.85      1.39 o 
  -5   7   2        1.87        4.76      2.01 o 
  -4   7   2        0.06       -0.46      1.01 o 
  -3   7   2        3.62        5.15      1.12 o 
  -2   7   2        4.15        7.16      1.21 o 
  -1   7   2       37.81       36.87      2.50 o 
   0   7   2        4.09        4.90      0.65 o 
   1   7   2        0.27        0.19      0.47 o 
   2   7   2        2.80        4.23      1.23 o 
   3   7   2       31.69       30.90      1.55 o 
   4   7   2        0.04        1.56      1.63 o 
   5   7   2        7.52        5.87      1.31 o 
   6   7   2        2.03        1.44      1.11 o 
   7   7   2        0.03       -0.02      1.02 o 
   8   7   2        0.60       -0.42      1.38 o 
  -5   8   2        0.28        1.58      1.28 o 
  -4   8   2        7.97        9.13      2.53 o 
  -3   8   2        0.14        3.41      3.30 o 
  -2   8   2        1.26        1.40      1.89 o 
  -1   8   2        0.98        0.38      1.46 o 
   0   8   2       14.54       14.09      1.40 o 
   1   8   2        3.52        4.92      0.82 o 
   2   8   2       13.66       16.59      1.94 o 
   3   8   2        1.30        1.81      0.68 o 
   4   8   2        0.07       -0.99      0.99 o 
   5   8   2        0.61       -0.32      1.06 o 
   6   8   2        0.31       -1.19      1.19 o 
   7   8   2        5.95        5.44      1.85 o 
  -4   9   2        0.23       -0.78      1.15 o 
  -3   9   2        4.46        2.69      1.27 o 
  -2   9   2        0.65        0.90      1.13 o 
  -1   9   2        4.34        6.60      1.64 o 
   0   9   2       13.94       10.66      1.44 o 
   1   9   2       14.05       16.65      2.01 o 
   2   9   2        0.16        0.31      0.67 o 
   3   9   2        0.55        0.91      1.13 o 
   4   9   2        0.01        3.71      3.85 o 
   5   9   2        0.10       -0.06      1.42 o 
   6   9   2        1.67        1.58      1.27 o 
  -3  10   2        0.26        0.95      1.19 o 
  -2  10   2        3.07        1.91      1.32 o 
  -1  10   2        0.24        1.23      1.35 o 
   0  10   2        0.06        0.30      0.95 o 
   1  10   2        2.35        4.11      2.36 o 
   2  10   2        4.33        2.37      1.13 o 
   3  10   2        0.00        0.22      1.69 o 
   4  10   2        1.41        0.76      1.13 o 
   5  10   2        0.25        0.17      1.09 o 
  -1  11   2        1.52        1.86      1.49 o 
   0  11   2        0.10        1.69      2.15 o 
   1  11   2        0.86        2.29      1.90 o 
   2  11   2        0.53       -0.88      1.63 o 
   3  11   2        0.01        1.49      1.28 o 
  -2 -11   3        0.59        2.01      2.04 o 
  -1 -11   3        0.01        2.60      2.01 o 
   0 -11   3        0.38        0.68      1.67 o 
   1 -11   3        0.24       -0.46      2.14 o 
  -4 -10   3        1.16        5.41      4.71 o 
  -3 -10   3        0.03       -0.22      1.06 o 
  -2 -10   3        0.26       -0.85      1.25 o 
  -1 -10   3        0.78        1.91      1.31 o 
   0 -10   3        0.10        0.89      1.53 o 
   1 -10   3        0.57        1.76      1.24 o 
   2 -10   3        0.04        0.71      1.16 o 
   3 -10   3        0.00        0.26      1.29 o 
  -5  -9   3        8.03        6.81      1.87 o 
  -4  -9   3        0.01       -0.10      1.00 o 
  -3  -9   3       13.12       12.59      1.83 o 
  -2  -9   3       10.92       12.26      1.71 o 
  -1  -9   3        1.33        3.88      3.33 o 
   0  -9   3        1.48        1.34      0.74 o 
   1  -9   3        0.79        0.68      0.80 o 
   2  -9   3        0.82        2.97      1.94 o 
   3  -9   3        2.08        1.69      1.86 o 
   4  -9   3        1.29        1.51      1.30 o 
  -6  -8   3        0.09        0.07      1.08 o 
  -5  -8   3        0.08       -0.63      1.18 o 
  -4  -8   3        4.47        5.07      1.66 o 
  -3  -8   3       11.10        8.96      1.59 o 
  -2  -8   3       34.63       38.42      2.47 o 
  -1  -8   3      104.66      102.39      6.81 o 
   0  -8   3        1.43        1.99      0.68 o 
   1  -8   3        5.77        7.37      0.99 o 
   2  -8   3        0.02        0.84      0.93 o 
   3  -8   3        0.27        2.98      1.13 o 
   4  -8   3        0.04       -0.32      0.96 o 
   5  -8   3        4.72        3.41      1.44 o 
   6  -8   3        0.15       -0.13      1.08 o 
  -7  -7   3        0.29        4.81      3.49 o 
  -6  -7   3        0.03       -0.28      1.05 o 
  -5  -7   3        1.48        0.86      1.10 o 
  -4  -7   3        3.04        2.61      1.21 o 
  -3  -7   3       20.08       20.32      1.70 o 
  -2  -7   3        0.05       -1.26      1.26 o 
  -1  -7   3        1.98        1.96      0.48 o 
   0  -7   3       30.56       31.40      1.30 o 
   1  -7   3       29.50       30.56      1.58 o 
   2  -7   3        4.12        6.48      1.43 o 
   3  -7   3       30.22       27.46      1.92 o 
   4  -7   3        1.25        0.44      0.92 o 
   5  -7   3        0.29        0.94      1.12 o 
   6  -7   3        1.75        3.70      1.46 o 
  -7  -6   3        0.47        2.27      1.38 o 
  -6  -6   3        0.40        0.44      1.04 o 
  -5  -6   3        5.40        6.22      2.57 o 
  -4  -6   3        9.39        9.15      2.18 o 
  -3  -6   3        5.69        5.78      1.13 o 
  -2  -6   3        2.19        2.55      0.83 o 
  -1  -6   3        3.01        3.53      0.52 o 
   0  -6   3       29.61       29.34      1.10 o 
   1  -6   3       28.38       27.07      1.02 o 
   2  -6   3        1.12        1.74      0.50 o 
   3  -6   3        0.54        1.65      2.01 o 
   4  -6   3        0.48        0.14      2.06 o 
   5  -6   3       36.18       36.25      2.57 o 
   6  -6   3        3.58        4.14      2.40 o 
   7  -6   3        0.74        2.36      2.48 o 
  -8  -5   3        0.14        0.32      1.34 o 
  -7  -5   3        3.44        7.78      2.92 o 
  -6  -5   3        0.79        0.84      1.00 o 
  -5  -5   3        8.16        8.82      2.02 o 
  -4  -5   3       22.52       22.52      2.64 o 
  -3  -5   3        1.87        1.67      1.38 o 
  -2  -5   3        5.58        7.35      0.93 o 
  -1  -5   3        1.20        0.70      0.30 o 
   0  -5   3        2.05        1.20      0.41 o 
   1  -5   3       66.14       70.17      1.77 o 
   2  -5   3       91.73       92.75      2.02 o 
   3  -5   3        5.63        5.78      1.19 o 
   4  -5   3        0.01        0.23      1.69 o 
   5  -5   3        2.25        5.03      1.20 o 
   6  -5   3       12.97       17.56      1.78 o 
   7  -5   3        7.14        6.34      1.59 o 
   8  -5   3        0.18       -0.76      1.36 o 
  -8  -4   3        0.06        1.25      1.64 o 
  -7  -4   3        0.40        4.04      3.15 o 
  -6  -4   3        0.00       -0.13      0.84 o 
  -5  -4   3        5.12        5.00      1.15 o 
  -4  -4   3        3.01        3.55      0.95 o 
  -3  -4   3       37.26       36.12      2.81 o 
  -2  -4   3        3.24        4.69      0.91 o 
  -1  -4   3      132.99      134.80      1.78 o 
   0  -4   3        0.70        2.99      0.89 o 
   1  -4   3        5.95        6.21      1.64 o 
   2  -4   3       25.79       30.61      0.88 o 
   3  -4   3        4.69        7.91      0.75 o 
   4  -4   3        0.40        1.97      0.99 o 
   5  -4   3        2.30        2.60      0.95 o 
   6  -4   3        0.00        0.26      0.78 o 
   7  -4   3        0.75        0.39      1.01 o 
   8  -4   3        8.77        8.60      1.67 o 
  -8  -3   3        0.00        1.68      1.31 o 
  -7  -3   3        0.00        0.04      0.81 o 
  -6  -3   3        0.46       -0.49      1.13 o 
  -5  -3   3        9.00        9.39      2.09 o 
  -4  -3   3       55.91       56.04      2.02 o 
  -3  -3   3      168.28      178.08      8.80 o 
  -2  -3   3       60.76       55.76      1.51 o 
  -1  -3   3       21.26       23.93      0.91 o 
   0  -3   3        0.59        0.87      0.35 o 
   1  -3   3       35.53       35.57      0.88 o 
   2  -3   3        0.07        0.20      0.21 o 
   3  -3   3       13.43       13.59      0.55 o 
   4  -3   3       10.76       10.86      1.23 o 
   5  -3   3        0.05        0.51      0.34 o 
   6  -3   3        0.64        0.39      1.21 o 
   7  -3   3        1.45        3.26      1.08 o 
   8  -3   3        1.57        4.75      3.76 o 
  -8  -2   3        0.57        1.46      1.66 o 
  -7  -2   3        3.61        2.76      1.20 o 
  -6  -2   3        3.11        1.67      0.98 o 
  -5  -2   3       15.53       16.67      1.49 o 
  -4  -2   3        4.39        6.13      0.84 o 
  -3  -2   3      166.53      154.84      3.59 o 
  -2  -2   3      498.72      501.22      6.58 o 
  -1  -2   3      168.99      173.53      4.23 o 
   0  -2   3       86.71      102.37      1.58 o 
   1  -2   3      160.13      146.80      1.64 o 
   2  -2   3       50.88       54.99      1.55 o 
   3  -2   3       20.59       20.77      1.01 o 
   4  -2   3      170.66      177.84      2.52 o 
   5  -2   3        5.23        6.34      1.09 o 
   6  -2   3        6.38        7.48      0.78 o 
   7  -2   3        0.65        0.23      0.78 o 
   8  -2   3        0.42        3.46      1.61 o 
   9  -2   3        0.54        1.80      1.91 o 
  -8  -1   3        0.16       -0.39      1.74 o 
  -7  -1   3        0.00        1.09      1.07 o 
  -6  -1   3        4.02        4.42      1.33 o 
  -5  -1   3       52.01       46.60      1.41 o 
  -4  -1   3       21.18       22.67      1.90 o 
  -3  -1   3        5.76        5.58      0.45 o 
  -2  -1   3       75.31       68.48      1.03 o 
  -1  -1   3      213.37      220.38      2.76 o 
   0  -1   3      149.32      157.08      1.87 o 
   1  -1   3      119.83      104.68      1.11 o 
   2  -1   3      634.30      580.94      6.08 o 
   3  -1   3        9.34        6.16      0.56 o 
   4  -1   3       85.07       73.36      7.09 o 
   5  -1   3       46.51       35.72      3.47 o 
   6  -1   3       23.93       22.33      1.45 o 
   7  -1   3        3.12        2.47      1.92 o 
   8  -1   3       12.06       12.81      1.60 o 
   9  -1   3        0.11       -0.50      1.26 o 
  -8   0   3        0.00        0.87      1.54 o 
  -7   0   3        0.68        1.20      1.03 o 
  -6   0   3       12.78       10.32      0.94 o 
  -5   0   3       10.24       11.84      0.83 o 
  -4   0   3        0.00       -0.36      0.53 o 
  -3   0   3       80.41       78.30      1.40 o 
  -2   0   3       19.59       23.38      1.09 o 
  -1   0   3     2736.37     2691.56     15.31 o 
   0   0   3     2286.35     2174.51     11.95 o 
   1   0   3      346.16      311.73      2.65 o 
   2   0   3       31.30       39.30      1.81 o 
   3   0   3       14.51       16.69      0.56 o 
   4   0   3      204.74      191.73      2.70 o 
   5   0   3        0.44        0.10      0.70 o 
   6   0   3       19.80       19.28      1.06 o 
   7   0   3       22.29       23.09      2.41 o 
   8   0   3        4.28        3.91      0.94 o 
   9   0   3        3.08        3.24      2.84 o 
  -8   1   3        0.34        0.62      1.84 o 
  -7   1   3        2.29        4.21      1.17 o 
  -6   1   3        0.53        0.81      0.71 o 
  -5   1   3        8.86        7.78      1.01 o 
  -4   1   3       29.95       27.68      1.33 o 
  -3   1   3        6.33        8.23      1.04 o 
  -2   1   3       46.38       50.51      0.94 o 
  -1   1   3      246.21      254.36      2.37 o 
   0   1   3      155.78      124.68      1.18 o 
   1   1   3     2029.20     1932.97      6.92 o 
   2   1   3        0.43        0.14      0.15 o 
   3   1   3       72.81       71.48      1.11 o 
   4   1   3       71.67       75.33      1.60 o 
   5   1   3       22.81       19.90      0.89 o 
   6   1   3        2.40        1.95      0.76 o 
   7   1   3       25.51       26.03      1.32 o 
   8   1   3        1.92        2.14      0.86 o 
   9   1   3        0.01        0.24      1.58 o 
  -8   2   3        0.00       -0.29      1.73 o 
  -7   2   3        0.33       -0.12      1.33 o 
  -6   2   3        0.08       -0.85      0.85 o 
  -5   2   3        0.41       -0.49      0.49 o 
  -4   2   3       18.51       20.76      1.57 o 
  -3   2   3       22.38       24.32      1.46 o 
  -2   2   3       12.43       14.04      0.61 o 
  -1   2   3       39.39       40.10      0.75 o 
   0   2   3      650.76      699.22      6.57 o 
   1   2   3       78.08       80.72      2.29 o 
   2   2   3       21.59       20.53      0.58 o 
   3   2   3       11.68       10.20      0.46 o 
   4   2   3      140.06      147.39      3.43 o 
   5   2   3       32.76       31.11      1.08 o 
   6   2   3        3.00        2.90      0.63 o 
   7   2   3        4.88        3.90      0.80 o 
   8   2   3        0.03        0.63      0.53 o 
   9   2   3        1.56        0.74      1.20 o 
  -8   3   3        0.21       -1.29      1.61 o 
  -7   3   3        2.30        3.10      1.29 o 
  -6   3   3        4.54        5.91      1.24 o 
  -5   3   3       15.22       15.87      2.08 o 
  -4   3   3        9.06       10.21      1.96 o 
  -3   3   3        5.89        4.95      0.47 o 
  -2   3   3       77.81       82.73      1.38 o 
  -1   3   3      104.15       95.56      1.98 o 
   0   3   3      117.76      123.19      4.21 o 
   1   3   3       69.78       80.09      1.20 o 
   2   3   3       87.96       98.48      1.43 o 
   3   3   3        0.83        2.04      0.89 o 
   4   3   3        0.11        0.80      0.39 o 
   5   3   3        3.63        5.38      1.05 o 
   6   3   3        0.00        0.85      0.67 o 
   7   3   3        9.89       18.75      4.57 o 
   8   3   3        0.66        0.63      0.98 o 
   9   3   3        0.20        2.67      1.46 o 
  -7   4   3        1.31        1.91      1.38 o 
  -6   4   3        4.99        8.62      1.85 o 
  -5   4   3        3.60        4.72      1.17 o 
  -4   4   3        0.14        0.60      0.77 o 
  -3   4   3        4.17        4.87      0.91 o 
  -2   4   3       98.94       94.71      2.47 o 
  -1   4   3        8.06        9.77      1.15 o 
   0   4   3      136.05      129.05      2.22 o 
   1   4   3      516.25      569.74      5.71 o 
   2   4   3        4.95        4.28      0.44 o 
   3   4   3      105.55       97.69      1.80 o 
   4   4   3       10.23       10.60      1.45 o 
   5   4   3        5.92        8.40      1.18 o 
   6   4   3        3.36        1.76      0.62 o 
   7   4   3        0.19        2.98      2.72 o 
   8   4   3        0.04        1.25      1.09 o 
   9   4   3        0.12        0.22      1.04 o 
  -7   5   3        1.20        0.63      1.12 o 
  -6   5   3        1.04        0.03      0.83 o 
  -5   5   3        0.03       -0.76      1.05 o 
  -4   5   3        2.02        2.69      0.98 o 
  -3   5   3        1.94        1.89      2.05 o 
  -2   5   3        8.15        7.68      1.00 o 
  -1   5   3        2.62        3.50      0.62 o 
   0   5   3        5.21       10.75      1.15 o 
   1   5   3        0.45        0.44      0.39 o 
   2   5   3       18.22       19.42      0.80 o 
   3   5   3        2.66        2.42      0.49 o 
   4   5   3        4.05        5.27      1.26 o 
   5   5   3       95.63       89.19      2.94 o 
   6   5   3        0.28        0.42      1.45 o 
   7   5   3        0.65       -0.86      1.03 o 
   8   5   3        0.35        1.17      1.15 o 
  -6   6   3        0.25        1.68      1.35 o 
  -5   6   3        7.68       10.56      2.11 o 
  -4   6   3        0.02        0.12      0.77 o 
  -3   6   3        3.40        3.83      1.73 o 
  -2   6   3       51.43       51.71      2.30 o 
  -1   6   3        9.01        7.27      0.69 o 
   0   6   3        5.65        3.38      0.52 o 
   1   6   3       15.67       14.82      0.85 o 
   2   6   3        3.02        4.60      0.69 o 
   3   6   3        5.17        2.54      1.58 o 
   4   6   3       23.07       29.66      1.26 o 
   5   6   3        9.26        8.60      0.80 o 
   6   6   3        0.18        0.75      1.26 o 
   7   6   3        0.24        0.25      0.91 o 
   8   6   3        0.01       -0.57      1.48 o 
  -6   7   3        0.11        1.56      1.37 o 
  -5   7   3        0.37       -0.34      1.01 o 
  -4   7   3        3.36        4.44      1.31 o 
  -3   7   3        0.27       -0.15      0.78 o 
  -2   7   3        1.89        0.19      1.41 o 
  -1   7   3        1.50        2.69      0.50 o 
   0   7   3        0.47        0.68      0.84 o 
   1   7   3        0.45        0.42      0.51 o 
   2   7   3       49.25       45.52      1.56 o 
   3   7   3        8.08        8.41      2.00 o 
   4   7   3       15.13       19.06      1.23 o 
   5   7   3        6.96        7.21      1.30 o 
   6   7   3        0.00        0.72      0.96 o 
   7   7   3        0.11       -0.11      1.28 o 
   8   7   3        0.14        0.89      1.34 o 
  -5   8   3        0.05        1.61      1.31 o 
  -4   8   3        0.74       -0.78      1.07 o 
  -3   8   3        4.47        4.83      2.16 o 
  -2   8   3        3.19        5.00      1.56 o 
  -1   8   3        0.02        0.74      0.81 o 
   0   8   3        1.01        0.93      0.66 o 
   1   8   3        0.01        1.17      0.61 o 
   2   8   3        4.70        5.55      0.79 o 
   3   8   3        4.96        8.15      1.33 o 
   4   8   3        1.48        1.38      0.97 o 
   5   8   3        3.89        6.67      1.41 o 
   6   8   3        0.87        0.97      1.13 o 
   7   8   3        0.38        2.68      1.44 o 
  -4   9   3        0.12        1.08      1.23 o 
  -3   9   3        0.12        0.12      0.90 o 
  -2   9   3        1.91        1.05      1.07 o 
  -1   9   3        7.75        4.49      1.42 o 
   0   9   3        0.19        0.92      0.95 o 
   1   9   3        0.11        1.50      1.82 o 
   2   9   3        0.02        0.53      0.83 o 
   3   9   3        0.30        0.39      0.96 o 
   4   9   3        0.33        4.97      4.41 o 
   5   9   3        0.11       -0.56      1.17 o 
   6   9   3        0.46       -1.07      1.56 o 
  -3  10   3        0.93       -0.04      0.95 o 
  -2  10   3        1.73        0.89      1.19 o 
  -1  10   3        0.19        0.12      0.89 o 
   0  10   3        2.44        1.46      1.49 o 
   1  10   3        0.03        4.57      3.97 o 
   2  10   3        1.48       -0.35      0.71 o 
   3  10   3        4.36        5.68      1.40 o 
   4  10   3        0.77        0.80      1.43 o 
   5  10   3        0.04        0.89      1.25 o 
  -1  11   3        0.12        0.12      1.07 o 
   0  11   3        0.45        0.14      1.14 o 
   1  11   3        0.14       -0.79      2.02 o 
   2  11   3        2.48        1.39      1.80 o 
   3  11   3        0.07        0.99      1.76 o 
  -1 -11   4        0.16        0.08      1.46 o 
   0 -11   4        2.23       -1.10      1.93 o 
  -4 -10   4        0.01        0.57      2.82 o 
  -3 -10   4        0.07        1.80      1.39 o 
  -2 -10   4        0.91        1.10      1.24 o 
  -1 -10   4        2.49        4.27      2.86 o 
   0 -10   4        2.34       -1.12      1.66 o 
   1 -10   4        0.10       -1.69      1.80 o 
   2 -10   4        3.28        2.52      1.35 o 
   3 -10   4        0.16       -0.11      1.46 o 
  -5  -9   4        6.90        8.40      2.05 o 
  -4  -9   4       11.48       14.39      4.10 o 
  -3  -9   4        0.57        0.53      1.17 o 
  -2  -9   4        0.53        0.32      1.08 o 
  -1  -9   4        0.09        0.31      1.74 o 
   0  -9   4        5.55        7.15      0.93 o 
   1  -9   4        2.77        5.20      1.16 o 
   2  -9   4        0.00        2.00      1.12 o 
   3  -9   4        2.41        1.65      1.14 o 
   4  -9   4        0.57        1.49      1.40 o 
  -6  -8   4        1.64       -0.88      1.49 o 
  -5  -8   4       10.88        9.00      1.88 o 
  -4  -8   4        7.02        8.70      2.74 o 
  -3  -8   4       41.68       45.52      2.75 o 
  -2  -8   4       21.79       22.21      2.00 o 
  -1  -8   4        6.30        7.55      1.30 o 
   0  -8   4       46.31       40.16      2.15 o 
   1  -8   4        4.66        4.61      0.77 o 
   2  -8   4        1.22        1.41      1.28 o 
   3  -8   4        0.25        0.95      1.23 o 
   4  -8   4        3.88        3.01      1.51 o 
   5  -8   4        1.70        4.43      1.45 o 
  -6  -7   4        0.01        1.35      1.31 o 
  -5  -7   4        0.44       -0.56      1.07 o 
  -4  -7   4        1.51        4.53      2.48 o 
  -3  -7   4       31.07       27.36      2.01 o 
  -2  -7   4       16.57       20.20      3.92 o 
  -1  -7   4      167.48      162.22      5.93 o 
   0  -7   4        0.00        0.97      0.56 o 
   1  -7   4      258.50      248.15      5.97 o 
   2  -7   4      135.22      135.52      2.94 o 
   3  -7   4        0.38        1.55      0.91 o 
   4  -7   4       11.01        8.92      1.54 o 
   5  -7   4        1.19        3.75      1.37 o 
   6  -7   4        0.07        2.18      1.33 o 
  -7  -6   4        0.09        1.24      1.32 o 
  -6  -6   4        0.57        2.37      1.32 o 
  -5  -6   4        0.99        0.39      0.93 o 
  -4  -6   4        3.63        7.96      1.65 o 
  -3  -6   4        0.13        0.12      0.73 o 
  -2  -6   4        0.73       -0.44      0.71 o 
  -1  -6   4        1.26        1.91      0.46 o 
   0  -6   4       65.79       69.24      2.25 o 
   1  -6   4      183.63      184.57      3.32 o 
   2  -6   4       72.91       79.36      1.94 o 
   3  -6   4      475.16      476.18      9.61 o 
   4  -6   4       12.93       11.91      1.95 o 
   5  -6   4       46.33       43.22      2.47 o 
   6  -6   4       10.77        8.78      1.53 o 
   7  -6   4        0.01        0.13      2.01 o 
  -7  -5   4        0.11        0.30      1.18 o 
  -6  -5   4       14.84       10.19      1.70 o 
  -5  -5   4        0.00       -0.72      1.13 o 
  -4  -5   4        1.29        1.55      0.89 o 
  -3  -5   4       10.97       12.02      1.29 o 
  -2  -5   4       20.57       17.28      2.43 o 
  -1  -5   4        2.32        2.53      0.61 o 
   0  -5   4        8.81        7.68      0.78 o 
   1  -5   4        4.50        4.24      0.52 o 
   2  -5   4       59.22       60.69      3.09 o 
   3  -5   4        0.18        0.57      0.46 o 
   4  -5   4      157.54      152.65      6.93 o 
   5  -5   4       72.58       76.00      3.09 o 
   6  -5   4        2.47        5.74      1.29 o 
   7  -5   4       41.76       38.22      2.71 o 
   8  -5   4        3.09        3.59      2.38 o 
  -8  -4   4        0.71        0.66      1.19 o 
  -7  -4   4        8.54        7.23      1.67 o 
  -6  -4   4        0.89        3.27      3.79 o 
  -5  -4   4       17.41       15.32      1.61 o 
  -4  -4   4       39.62       44.37      2.15 o 
  -3  -4   4        1.03        0.10      1.39 o 
  -2  -4   4      153.07      134.86      5.00 o 
  -1  -4   4      254.78      260.85      3.55 o 
   0  -4   4       59.49       12.60      5.52 o 
   1  -4   4       48.37       50.10      2.37 o 
   2  -4   4        1.49        0.81      0.37 o 
   3  -4   4        1.35        1.13      0.39 o 
   4  -4   4        6.69        5.33      0.53 o 
   5  -4   4       23.98       26.22      3.41 o 
   6  -4   4       37.05       33.22      2.05 o 
   7  -4   4        4.31        3.69      2.25 o 
   8  -4   4        7.58        7.94      1.67 o 
  -8  -3   4        3.44        3.17      3.05 o 
  -7  -3   4        0.51        1.56      1.25 o 
  -6  -3   4        4.24        5.73      1.30 o 
  -5  -3   4        3.17        4.74      1.03 o 
  -4  -3   4        6.30       11.32      1.44 o 
  -3  -3   4      404.16      376.95      6.51 o 
  -2  -3   4       93.36       90.96      1.15 o 
  -1  -3   4      165.08      158.87      2.21 o 
   0  -3   4      880.97      907.95     21.49 o 
   1  -3   4       62.36       77.15      1.31 o 
   2  -3   4      129.53      128.20      7.92 o 
   3  -3   4       67.49       63.73      1.29 o 
   4  -3   4        6.02        5.30      0.87 o 
   5  -3   4        2.63        4.09      0.55 o 
   6  -3   4        3.18        3.24      1.03 o 
   7  -3   4        1.73        1.37      1.00 o 
   8  -3   4        2.53        1.32      1.15 o 
  -8  -2   4        0.01        2.30      1.69 o 
  -7  -2   4        0.68        1.54      1.23 o 
  -6  -2   4       12.75       13.46      1.49 o 
  -5  -2   4        5.40        7.75      0.86 o 
  -4  -2   4       36.64       33.51      1.28 o 
  -3  -2   4      127.27      117.09      1.88 o 
  -2  -2   4       72.01       74.93      1.15 o 
  -1  -2   4       24.29       32.10      0.76 o 
   0  -2   4       21.84       20.64      0.81 o 
   1  -2   4     1736.15     1763.98     15.72 o 
   2  -2   4      872.80      888.97      7.41 o 
   3  -2   4      306.88      287.16      6.84 o 
   4  -2   4       45.80       45.18      1.59 o 
   5  -2   4        1.02        1.63      0.98 o 
   6  -2   4        0.02        0.42      0.80 o 
   7  -2   4        1.61        2.65      0.97 o 
   8  -2   4        0.40        0.85      0.99 o 
   9  -2   4        0.75        0.57      1.16 o 
  -8  -1   4        2.32        0.60      1.53 o 
  -7  -1   4       13.62       13.26      1.65 o 
  -6  -1   4       14.48       13.90      2.01 o 
  -5  -1   4       61.17       62.43      2.14 o 
  -4  -1   4       12.81       10.54      0.69 o 
  -3  -1   4       32.74       32.93      1.77 o 
  -2  -1   4        3.33        1.98      0.34 o 
  -1  -1   4      658.08      707.92      5.64 o 
   0  -1   4       19.51       19.92      0.62 o 
   1  -1   4      901.88      894.88      6.63 o 
   2  -1   4      975.20      955.69      7.16 o 
   3  -1   4      279.45      288.47      3.43 o 
   4  -1   4       28.92       28.75      1.55 o 
   5  -1   4       25.66       21.99      0.94 o 
   6  -1   4       25.62       26.41      1.28 o 
   7  -1   4        6.93       10.65      0.96 o 
   8  -1   4        0.65        0.48      0.91 o 
   9  -1   4        0.00        1.19      1.17 o 
  -8   0   4        0.50        0.82      1.54 o 
  -7   0   4        2.02        0.43      0.72 o 
  -6   0   4        6.17        6.43      0.92 o 
  -5   0   4        0.09        1.41      0.58 o 
  -4   0   4       40.18       40.55      1.23 o 
  -3   0   4      315.29      328.15      3.99 o 
  -2   0   4      187.89      207.40      4.22 o 
  -1   0   4       91.64      102.21      1.35 o 
   0   0   4     1682.48     1641.33     14.78 o 
   1   0   4       57.68       62.23      1.45 o 
   2   0   4      371.94      361.40      3.46 o 
   3   0   4      193.55      194.78      2.27 o 
   4   0   4       50.04       49.68      2.10 o 
   5   0   4        7.96        7.27      0.69 o 
   6   0   4       17.41       18.51      1.19 o 
   7   0   4        0.29       -0.20      0.56 o 
   8   0   4        9.23       11.91      1.15 o 
   9   0   4        0.17        1.34      1.20 o 
  -8   1   4        0.08        2.25      1.90 o 
  -7   1   4        0.02       -0.36      0.84 o 
  -6   1   4        1.17        1.31      1.08 o 
  -5   1   4        0.97        3.11      1.49 o 
  -4   1   4       15.52       17.26      0.88 o 
  -3   1   4       24.72       23.84      1.01 o 
  -2   1   4       26.75       31.14      1.07 o 
  -1   1   4       94.29       89.18      2.19 o 
   0   1   4      310.99      343.53      2.83 o 
   1   1   4      518.17      476.64      1.58 o 
   2   1   4        3.49        3.24      0.27 o 
   3   1   4        2.93        3.90      0.38 o 
   4   1   4      194.88      188.95      3.51 o 
   5   1   4       24.88       26.80      1.03 o 
   6   1   4       40.13       41.89      1.97 o 
   7   1   4        1.41        1.50      0.65 o 
   8   1   4        1.44        2.56      1.52 o 
   9   1   4        4.59        2.97      1.81 o 
  -8   2   4        4.58        3.73      2.34 o 
  -7   2   4        1.26        2.83      2.54 o 
  -6   2   4        3.85        4.49      1.18 o 
  -5   2   4        0.79        3.52      1.56 o 
  -4   2   4       19.76       21.08      1.64 o 
  -3   2   4        4.88        6.12      1.87 o 
  -2   2   4      155.54      146.77      2.07 o 
  -1   2   4        0.25        0.36      0.23 o 
   0   2   4       46.39       48.75      2.17 o 
   1   2   4        2.73        1.16      0.19 o 
   2   2   4       93.68       97.66      1.90 o 
   3   2   4      548.99      525.20      5.05 o 
   4   2   4       16.78       16.52      1.48 o 
   5   2   4        3.48        4.78      0.58 o 
   6   2   4        0.38        0.54      0.55 o 
   7   2   4        4.97        5.06      0.86 o 
   8   2   4        0.82        1.81      0.78 o 
   9   2   4        0.23       -0.22      1.44 o 
  -7   3   4       10.87       13.98      2.15 o 
  -6   3   4        2.31        3.13      1.14 o 
  -5   3   4        0.12        0.33      0.73 o 
  -4   3   4        3.17        2.96      0.63 o 
  -3   3   4        5.01        3.96      0.61 o 
  -2   3   4       54.99       51.66      1.09 o 
  -1   3   4       44.86       45.54      0.96 o 
   0   3   4      162.26      174.20      2.17 o 
   1   3   4       66.15       74.70      1.21 o 
   2   3   4      162.26      159.40      2.08 o 
   3   3   4        0.02        0.01      0.25 o 
   4   3   4       75.90       79.30      2.06 o 
   5   3   4       45.81       50.86      1.51 o 
   6   3   4       18.34       20.28      1.31 o 
   7   3   4       12.64       14.03      1.06 o 
   8   3   4        1.16        3.47      2.61 o 
   9   3   4        0.06        1.81      1.28 o 
  -7   4   4        0.21        1.50      1.27 o 
  -6   4   4        0.71        2.07      1.13 o 
  -5   4   4       10.29        9.18      1.53 o 
  -4   4   4       30.63       33.05      3.62 o 
  -3   4   4       22.66       20.79      2.45 o 
  -2   4   4       23.69       21.12      1.11 o 
  -1   4   4        0.87        0.51      0.30 o 
   0   4   4      200.24      212.92      3.69 o 
   1   4   4       29.22       19.15      0.73 o 
   2   4   4        3.86        3.77      0.65 o 
   3   4   4       22.22       22.18      0.80 o 
   4   4   4        7.84        7.22      0.67 o 
   5   4   4       29.47       24.95      1.85 o 
   6   4   4       19.22       15.15      1.86 o 
   7   4   4        0.39        0.44      0.59 o 
   8   4   4        2.66        3.22      1.43 o 
   9   4   4        2.46        4.35      1.90 o 
  -7   5   4        0.55        0.88      1.26 o 
  -6   5   4        0.01        1.40      1.18 o 
  -5   5   4        1.25        2.74      1.18 o 
  -4   5   4        1.54        2.09      1.73 o 
  -3   5   4       32.58       36.29      2.07 o 
  -2   5   4       78.19       68.84      2.87 o 
  -1   5   4       23.94       20.95      1.02 o 
   0   5   4      232.48      240.27      3.62 o 
   1   5   4       16.07       17.96      0.88 o 
   2   5   4       12.06        9.95      0.74 o 
   3   5   4        5.65        7.38      1.02 o 
   4   5   4        7.88        8.25      1.01 o 
   5   5   4        4.05        0.69      1.05 o 
   6   5   4        7.96        9.09      1.01 o 
   7   5   4        0.07       -0.37      0.93 o 
   8   5   4        1.13        0.93      1.06 o 
  -6   6   4        0.03       -1.00      1.37 o 
  -5   6   4        3.09        2.65      1.24 o 
  -4   6   4        0.40        0.13      1.16 o 
  -3   6   4       32.93       35.45      2.65 o 
  -2   6   4        2.39        2.21      2.00 o 
  -1   6   4       66.78       60.54      1.47 o 
   0   6   4        2.83        4.25      0.59 o 
   1   6   4       55.32       53.55      1.49 o 
   2   6   4      136.98      136.47      2.84 o 
   3   6   4        1.66        2.40      0.73 o 
   4   6   4      151.98      156.93      4.17 o 
   5   6   4        0.16        1.60      1.00 o 
   6   6   4        4.49        4.25      2.87 o 
   7   6   4        2.19        3.49      1.69 o 
   8   6   4        0.88       -0.45      2.16 o 
  -5   7   4        0.17        0.60      1.51 o 
  -4   7   4        1.33        1.69      1.09 o 
  -3   7   4        0.95        3.17      1.14 o 
  -2   7   4        9.25        8.08      1.51 o 
  -1   7   4       10.23       12.01      1.88 o 
   0   7   4        0.14        1.28      0.53 o 
   1   7   4        3.98        4.87      1.04 o 
   2   7   4       13.17       14.66      1.14 o 
   3   7   4      142.57      152.19      3.27 o 
   4   7   4        3.36        1.85      1.34 o 
   5   7   4       15.12       16.86      2.04 o 
   6   7   4        5.67       10.68      1.56 o 
   7   7   4        0.02        1.58      1.14 o 
   8   7   4        6.22        7.95      1.83 o 
  -5   8   4        0.83        1.28      1.29 o 
  -4   8   4        0.08       -0.29      1.37 o 
  -3   8   4        0.05        0.37      2.02 o 
  -2   8   4        2.25        1.16      1.02 o 
  -1   8   4        0.09        0.47      0.86 o 
   0   8   4        0.06        1.33      0.63 o 
   1   8   4        0.09        0.29      0.47 o 
   2   8   4        0.07        0.60      0.62 o 
   3   8   4        0.00       -0.65      0.65 o 
   4   8   4        1.29        0.86      1.07 o 
   5   8   4        8.39        9.42      1.54 o 
   6   8   4        0.33        1.44      1.91 o 
   7   8   4       11.04       13.91      2.06 o 
  -4   9   4        1.93        1.99      1.44 o 
  -3   9   4        0.09        0.48      1.02 o 
  -2   9   4        4.22        7.75      1.64 o 
  -1   9   4        0.30        3.72      2.25 o 
   0   9   4        0.24        3.84      3.69 o 
   1   9   4        0.06        1.60      1.43 o 
   2   9   4        0.12        0.34      0.61 o 
   3   9   4        0.75        2.47      1.39 o 
   4   9   4        0.04       -1.05      1.05 o 
   5   9   4        0.06        1.27      1.30 o 
   6   9   4        0.04        0.93      1.37 o 
  -2  10   4        0.00        0.44      1.11 o 
  -1  10   4        2.04        3.27      2.62 o 
   0  10   4        1.55        2.30      1.15 o 
   1  10   4        1.25        0.67      0.97 o 
   2  10   4        0.31        0.76      0.73 o 
   3  10   4        0.03        0.03      0.81 o 
   4  10   4        3.38        4.34      3.50 o 
   5  10   4        0.51        0.00      0.91 o 
   0  11   4        0.31        0.47      2.38 o 
   1  11   4        0.27       -2.25      2.55 o 
   2  11   4        0.04       -0.82      1.15 o 
   3  11   4        0.57       -0.63      1.63 o 
  -3 -10   5        0.14        0.50      1.27 o 
  -2 -10   5        1.34        2.93      1.54 o 
  -1 -10   5        0.01        0.76      1.19 o 
   0 -10   5        0.30        1.40      1.74 o 
   1 -10   5        0.95        1.29      1.27 o 
   2 -10   5        3.60        1.99      2.17 o 
   3 -10   5        0.65        1.97      1.27 o 
  -4  -9   5        2.67        0.91      1.45 o 
  -3  -9   5        0.10       -0.11      1.00 o 
  -2  -9   5        0.27        0.13      0.90 o 
  -1  -9   5        0.60        1.65      1.24 o 
   0  -9   5        1.40        0.68      1.04 o 
   1  -9   5        0.01       -0.73      0.80 o 
   2  -9   5        2.24        2.15      1.10 o 
   3  -9   5        0.00        0.14      2.24 o 
   4  -9   5        1.14        1.63      1.24 o 
  -5  -8   5       17.36       21.57      2.79 o 
  -4  -8   5        2.57        3.93      1.69 o 
  -3  -8   5       38.21       40.77      4.25 o 
  -2  -8   5       46.07       46.95      3.75 o 
  -1  -8   5        7.06        8.95      1.37 o 
   0  -8   5        2.86        5.91      2.33 o 
   1  -8   5        8.27        7.76      1.08 o 
   2  -8   5        0.06        0.19      0.71 o 
   3  -8   5        1.30        1.96      0.99 o 
   4  -8   5        3.98        5.93      1.40 o 
   5  -8   5        0.38       -0.20      0.95 o 
  -6  -7   5        1.20        0.41      1.21 o 
  -5  -7   5        1.33       -0.64      1.41 o 
  -4  -7   5       22.20       32.63      3.14 o 
  -3  -7   5       57.11       74.21     12.52 o 
  -2  -7   5       24.46       30.64      2.81 o 
  -1  -7   5      187.47      201.31      5.65 o 
   0  -7   5       43.24       43.37      2.08 o 
   1  -7   5       19.37       15.26      1.43 o 
   2  -7   5        3.32        3.48      0.75 o 
   3  -7   5        8.03        5.79      1.21 o 
   4  -7   5        0.13       -0.94      0.94 o 
   5  -7   5        6.94        6.66      1.49 o 
   6  -7   5        0.56        0.48      1.07 o 
  -7  -6   5        2.35        0.33      2.19 o 
  -6  -6   5        1.15       -0.06      1.64 o 
  -5  -6   5        0.03       -0.92      1.05 o 
  -4  -6   5        0.08        0.43      0.87 o 
  -3  -6   5        4.21        4.49      1.15 o 
  -2  -6   5       24.44       28.53      1.78 o 
  -1  -6   5       81.72       74.32      1.72 o 
   0  -6   5       84.92       87.64      2.76 o 
   1  -6   5      287.79      284.14      4.49 o 
   2  -6   5        0.18        0.98      0.88 o 
   3  -6   5       57.45       50.59      1.56 o 
   4  -6   5       25.73       24.66      1.78 o 
   5  -6   5        0.19        0.37      1.16 o 
   6  -6   5        0.12        1.31      1.58 o 
   7  -6   5        1.35        2.28      2.41 o 
  -7  -5   5        0.13        1.96      1.43 o 
  -6  -5   5        5.70        6.49      1.54 o 
  -5  -5   5        7.61        9.03      2.02 o 
  -4  -5   5       19.03       17.65      1.67 o 
  -3  -5   5       10.94       10.36      1.39 o 
  -2  -5   5        2.15        3.50      0.83 o 
  -1  -5   5        6.54        7.65      0.56 o 
   0  -5   5       15.05       18.71      1.13 o 
   1  -5   5        5.14        7.33      0.65 o 
   2  -5   5      119.50      107.98      8.87 o 
   3  -5   5      197.57      192.47      6.69 o 
   4  -5   5        0.31        1.55      0.85 o 
   5  -5   5      140.62      141.94      4.33 o 
   6  -5   5       19.54       19.61      1.86 o 
   7  -5   5        2.46        1.18      1.28 o 
  -7  -4   5        3.78        5.44      1.55 o 
  -6  -4   5        5.42        4.03      1.34 o 
  -5  -4   5        0.48       -0.17      0.80 o 
  -4  -4   5       95.52       86.55      3.24 o 
  -3  -4   5       16.34       15.56      2.28 o 
  -2  -4   5        0.18       -0.25      0.27 o 
  -1  -4   5        2.76        4.10      0.42 o 
   0  -4   5        0.92        0.56      0.33 o 
   1  -4   5        0.02        0.05      0.49 o 
   2  -4   5        0.01        0.91      0.39 o 
   3  -4   5        2.53        2.47      0.48 o 
   4  -4   5       86.95       87.08      2.83 o 
   5  -4   5       59.59       64.95      2.79 o 
   6  -4   5       28.58       34.91      5.22 o 
   7  -4   5       61.12       59.91      3.24 o 
   8  -4   5        1.35       -0.13      0.95 o 
  -8  -3   5        0.24        1.06      1.42 o 
  -7  -3   5        0.35       -0.16      1.07 o 
  -6  -3   5        0.05       -0.32      0.89 o 
  -5  -3   5       34.71       30.71      1.91 o 
  -4  -3   5        1.94        1.60      0.81 o 
  -3  -3   5        0.23       -0.07      0.53 o 
  -2  -3   5      207.93      201.27      2.54 o 
  -1  -3   5      153.55      160.95      2.20 o 
   0  -3   5       70.35       82.49      1.51 o 
   1  -3   5       66.40       72.64      1.45 o 
   2  -3   5       93.37       89.49      2.21 o 
   3  -3   5       14.37       14.79      0.86 o 
   4  -3   5        0.35        0.20      0.36 o 
   5  -3   5        4.06        4.80      0.59 o 
   6  -3   5        9.23        8.89      1.20 o 
   7  -3   5        0.16        0.37      2.07 o 
   8  -3   5       24.68       25.03      2.54 o 
  -8  -2   5        0.93       -0.14      1.42 o 
  -7  -2   5        0.01       -0.79      1.62 o 
  -6  -2   5        0.06        0.15      0.97 o 
  -5  -2   5        7.90        8.61      1.27 o 
  -4  -2   5       85.12       80.97      1.88 o 
  -3  -2   5        5.67        5.64      0.76 o 
  -2  -2   5       52.69       54.80      1.10 o 
  -1  -2   5      670.79      673.10      8.77 o 
   0  -2   5      880.86      945.16      8.02 o 
   1  -2   5      176.05      186.42      3.02 o 
   2  -2   5       99.58      110.33      4.09 o 
   3  -2   5      495.96      505.51     11.22 o 
   4  -2   5        7.64        6.20      0.68 o 
   5  -2   5       48.10       45.30      1.76 o 
   6  -2   5        0.18       -0.44      0.44 o 
   7  -2   5        1.75        1.59      0.88 o 
   8  -2   5        0.31        1.64      1.16 o 
   9  -2   5        3.12        0.30      1.09 o 
  -8  -1   5        0.00       -1.42      2.21 o 
  -7  -1   5        6.50        6.16      1.46 o 
  -6  -1   5        1.61        0.38      0.81 o 
  -5  -1   5        5.92        7.24      0.91 o 
  -4  -1   5        6.41        6.05      1.08 o 
  -3  -1   5        5.00        7.14      0.77 o 
  -2  -1   5       36.54       36.59      0.94 o 
  -1  -1   5        0.25        0.76      0.23 o 
   0  -1   5      322.43      349.26      3.32 o 
   1  -1   5      898.33      933.41      6.94 o 
   2  -1   5     1038.54     1108.13      8.45 o 
   3  -1   5       66.11       65.19      3.72 o 
   4  -1   5      616.93      637.58      8.15 o 
   5  -1   5       22.88       20.73      1.22 o 
   6  -1   5       18.47       18.92      1.09 o 
   7  -1   5       24.41       20.93      1.40 o 
   8  -1   5        0.18        0.12      0.80 o 
   9  -1   5        1.85        2.69      2.84 o 
  -8   0   5        2.28        0.89      1.70 o 
  -7   0   5        2.79        3.44      1.25 o 
  -6   0   5        1.01        1.30      0.87 o 
  -5   0   5       76.61       76.66      2.40 o 
  -4   0   5        3.02        3.56      1.08 o 
  -3   0   5       85.82       97.90      2.08 o 
  -2   0   5       24.53       26.78      0.86 o 
  -1   0   5      176.98      193.22      2.35 o 
   0   0   5      284.57      316.81      2.92 o 
   1   0   5        1.12        1.06      0.27 o 
   2   0   5        0.52        1.20      0.25 o 
   3   0   5       53.50       60.98      1.75 o 
   4   0   5       18.60       19.11      0.95 o 
   5   0   5      224.96      234.16      5.94 o 
   6   0   5      217.78      226.64      6.88 o 
   7   0   5       14.59       13.09      1.23 o 
   8   0   5       25.05       23.85      1.51 o 
   9   0   5        0.12       -0.43      1.16 o 
  -8   1   5        0.33        1.29      1.94 o 
  -7   1   5        0.05        0.39      0.97 o 
  -6   1   5       13.71       12.65      1.14 o 
  -5   1   5        0.36        1.31      0.63 o 
  -4   1   5       78.55       88.08      2.30 o 
  -3   1   5       20.31       26.20      0.93 o 
  -2   1   5      241.97      229.80      2.98 o 
  -1   1   5     1338.99     1377.76     10.80 o 
   0   1   5       37.96       33.81      0.77 o 
   1   1   5       83.47       82.67      1.67 o 
   2   1   5        7.17        7.12      0.68 o 
   3   1   5       24.12       28.44      1.06 o 
   4   1   5        2.33        2.71      0.73 o 
   5   1   5        8.21        9.28      0.73 o 
   6   1   5       34.07       31.52      1.68 o 
   7   1   5       26.00       22.88      1.26 o 
   8   1   5        0.01        1.21      0.80 o 
   9   1   5        3.81        3.91      1.30 o 
  -7   2   5        0.76        1.66      1.64 o 
  -6   2   5        2.03        3.00      1.17 o 
  -5   2   5        0.54        1.78      0.66 o 
  -4   2   5        2.58        5.61      0.81 o 
  -3   2   5       12.02       13.39      0.77 o 
  -2   2   5       61.48       73.00      1.78 o 
  -1   2   5        9.12       11.43      0.57 o 
   0   2   5      388.93      423.15      4.00 o 
   1   2   5      707.14      732.08      5.46 o 
   2   2   5      238.31      241.16      2.26 o 
   3   2   5      257.94      263.55      4.06 o 
   4   2   5        2.05        0.84      0.29 o 
   5   2   5        0.54        2.26      1.10 o 
   6   2   5        5.71        7.46      1.04 o 
   7   2   5        1.80        2.45      1.40 o 
   8   2   5        0.65        1.28      0.75 o 
   9   2   5        1.62        4.36      1.50 o 
  -7   3   5        1.97        2.45      1.79 o 
  -6   3   5       28.18       28.12      2.13 o 
  -5   3   5       26.27       27.01      1.90 o 
  -4   3   5        5.69        6.13      1.13 o 
  -3   3   5        1.07        2.81      0.86 o 
  -2   3   5       13.09       11.78      1.79 o 
  -1   3   5        3.19        2.94      0.48 o 
   0   3   5       19.46       20.01      0.88 o 
   1   3   5       20.23       21.75      1.15 o 
   2   3   5      115.11      118.96      1.71 o 
   3   3   5       24.57       30.91      1.06 o 
   4   3   5       82.13       81.24      1.64 o 
   5   3   5      102.64       96.69      2.11 o 
   6   3   5        6.00        5.84      0.85 o 
   7   3   5        0.15       -0.76      0.76 o 
   8   3   5        0.01        2.20      2.87 o 
   9   3   5        0.90        1.78      1.86 o 
  -7   4   5       21.06       21.74      2.40 o 
  -6   4   5       21.12       21.75      2.29 o 
  -5   4   5       33.91       34.67      4.07 o 
  -4   4   5       91.46       92.58      3.35 o 
  -3   4   5       25.43       24.35      1.10 o 
  -2   4   5       63.27       62.13      1.40 o 
  -1   4   5       68.22       65.31      1.37 o 
   0   4   5      212.00      211.55      6.13 o 
   1   4   5       75.05       70.27      2.57 o 
   2   4   5       16.51       18.35      0.71 o 
   3   4   5       32.72       35.69      1.09 o 
   4   4   5       39.70       39.66      1.14 o 
   5   4   5        2.77        3.54      0.62 o 
   6   4   5        1.99        5.50      0.83 o 
   7   4   5       32.47       30.41      1.51 o 
   8   4   5        0.46       -1.16      1.16 o 
   9   4   5        1.55        4.96      2.89 o 
  -6   5   5        5.47        2.84      2.79 o 
  -5   5   5       46.10       48.50      2.87 o 
  -4   5   5        2.64        4.38      1.24 o 
  -3   5   5      185.29      192.93     12.73 o 
  -2   5   5      123.98      116.59      2.20 o 
  -1   5   5       56.73       56.56      1.39 o 
   0   5   5      203.31      200.10      5.88 o 
   1   5   5        0.40       -0.35      0.38 o 
   2   5   5       22.82       25.58      1.03 o 
   3   5   5        0.08        0.75      0.82 o 
   4   5   5       24.84       23.83      1.02 o 
   5   5   5        0.25       -0.13      0.89 o 
   6   5   5       27.27       23.74      1.31 o 
   7   5   5        2.24        1.74      1.13 o 
   8   5   5        6.98        9.08      2.09 o 
  -6   6   5        0.36       -0.04      1.01 o 
  -5   6   5        0.05       -0.58      1.15 o 
  -4   6   5       20.05       21.16      2.08 o 
  -3   6   5        4.24        5.44      1.45 o 
  -2   6   5       23.94       23.61      1.73 o 
  -1   6   5      169.10      163.54      6.43 o 
   0   6   5       89.61       76.84      1.95 o 
   1   6   5      149.67      158.93      3.48 o 
   2   6   5      110.89      119.46      2.51 o 
   3   6   5       16.09       17.08      1.05 o 
   4   6   5        0.01        0.21      0.83 o 
   5   6   5        9.13        8.37      1.33 o 
   6   6   5        2.55        3.29      1.82 o 
   7   6   5        0.04       -0.05      0.78 o 
   8   6   5        0.15        1.45      1.23 o 
  -5   7   5        0.10       -0.39      1.09 o 
  -4   7   5        0.27        0.85      1.04 o 
  -3   7   5        1.22        3.59      1.75 o 
  -2   7   5        0.00       -0.56      1.31 o 
  -1   7   5        0.02        0.37      0.90 o 
   0   7   5       29.17       30.30      1.22 o 
   1   7   5       97.01      104.06      2.52 o 
   2   7   5        3.02        4.97      0.99 o 
   3   7   5       39.89       42.72      1.73 o 
   4   7   5       32.77       35.01      1.58 o 
   5   7   5        0.59        1.26      0.67 o 
   6   7   5       16.49       19.86      2.81 o 
   7   7   5        0.00       -0.60      1.16 o 
   8   7   5        0.41        3.30      2.49 o 
  -4   8   5        0.13        1.51      1.25 o 
  -3   8   5        1.19        3.83      1.36 o 
  -2   8   5        2.06        2.94      1.62 o 
  -1   8   5        0.76        1.15      0.95 o 
   0   8   5        0.01        0.46      0.49 o 
   1   8   5        2.40        4.18      1.23 o 
   2   8   5        6.65        8.61      1.03 o 
   3   8   5        9.47       11.76      1.42 o 
   4   8   5        6.70       10.71      2.06 o 
   5   8   5       37.85       38.06      2.58 o 
   6   8   5        6.53        6.56      1.58 o 
   7   8   5        0.64        0.88      2.00 o 
  -3   9   5        0.08        0.42      1.07 o 
  -2   9   5        0.19        0.17      0.90 o 
  -1   9   5        0.70        2.56      2.97 o 
   0   9   5        0.00       -0.60      1.11 o 
   1   9   5        1.77        0.96      0.76 o 
   2   9   5        0.41        0.42      0.66 o 
   3   9   5        0.22        1.16      0.80 o 
   4   9   5        2.06        2.33      3.13 o 
   5   9   5        0.20       -0.66      1.07 o 
   6   9   5        3.64        3.78      3.18 o 
  -2  10   5        0.19       -0.83      1.30 o 
  -1  10   5        2.02        3.81      1.46 o 
   0  10   5        0.68        1.74      1.22 o 
   1  10   5        0.95        2.67      1.30 o 
   2  10   5        0.03        1.37      0.85 o 
   3  10   5        0.11        0.34      1.34 o 
   4  10   5        1.63        0.75      1.17 o 
   5  10   5        0.47       -0.29      1.34 o 
   1  11   5        0.30        0.97      1.88 o 
   2  11   5        1.88        4.32      2.65 o 
  -2 -10   6        0.20        1.88      1.45 o 
  -1 -10   6        0.00        0.86      1.63 o 
   0 -10   6        2.28        3.24      2.01 o 
   1 -10   6        0.90       15.10      2.92 o 
   2 -10   6        2.30        2.64      2.72 o 
  -4  -9   6        0.23       -0.95      1.37 o 
  -3  -9   6        0.08        0.36      1.14 o 
  -2  -9   6        0.27        1.67      1.20 o 
  -1  -9   6        2.46        2.36      1.23 o 
   0  -9   6        2.38        3.02      1.31 o 
   1  -9   6        0.16       -0.11      0.83 o 
   2  -9   6        0.35        0.01      0.98 o 
   3  -9   6        1.15        0.56      0.99 o 
   4  -9   6        7.08        9.73      1.99 o 
  -5  -8   6        1.65        1.04      1.39 o 
  -4  -8   6        2.97        8.75      3.15 o 
  -3  -8   6        0.02       -0.13      0.94 o 
  -2  -8   6        7.47        8.41      2.16 o 
  -1  -8   6        1.31        4.41      2.74 o 
   0  -8   6        3.39        4.88      0.87 o 
   1  -8   6        0.00       -0.16      0.56 o 
   2  -8   6        0.21        1.28      1.02 o 
   3  -8   6        0.00        6.61      1.37 o 
   4  -8   6        0.00        0.60      1.02 o 
   5  -8   6        4.57        4.53      1.56 o 
  -6  -7   6        0.02       -0.58      2.55 o 
  -5  -7   6       11.12       15.12      2.12 o 
  -4  -7   6        0.00       -1.15      1.15 o 
  -3  -7   6       12.28       13.61      1.82 o 
  -2  -7   6       12.56       10.06      1.66 o 
  -1  -7   6        1.40        1.59      1.01 o 
   0  -7   6        3.19        4.96      1.05 o 
   1  -7   6        0.01       -0.60      0.60 o 
   2  -7   6        1.68        2.80      0.96 o 
   3  -7   6        0.67        1.07      0.85 o 
   4  -7   6        0.04        0.51      0.98 o 
   5  -7   6        1.22        0.90      1.02 o 
   6  -7   6        1.01        4.60      4.37 o 
  -6  -6   6        1.85        1.40      1.34 o 
  -5  -6   6        0.20        0.89      1.11 o 
  -4  -6   6        0.62        4.22      2.17 o 
  -3  -6   6       31.46       25.92      6.22 o 
  -2  -6   6        3.24        6.73      1.20 o 
  -1  -6   6       88.19       89.58      2.63 o 
   0  -6   6        0.77        0.28      0.44 o 
   1  -6   6       68.24       68.04      1.86 o 
   2  -6   6       55.73       52.69      2.00 o 
   3  -6   6        0.96        0.17      0.49 o 
   4  -6   6        0.57        0.83      0.84 o 
   5  -6   6        6.04        7.38      1.33 o 
   6  -6   6        1.16        4.62      1.76 o 
   7  -6   6        0.45        0.36      1.11 o 
  -7  -5   6        0.13        1.15      1.38 o 
  -6  -5   6        5.24        7.57      1.62 o 
  -5  -5   6        3.51        5.12      1.29 o 
  -4  -5   6        4.99        6.47      1.56 o 
  -3  -5   6        9.89        9.67      1.28 o 
  -2  -5   6        7.21        7.08      1.04 o 
  -1  -5   6        4.33        4.02      0.74 o 
   0  -5   6       18.52        3.19      1.57 o 
   1  -5   6      140.56      132.48      2.55 o 
   2  -5   6        6.44        6.72      1.10 o 
   3  -5   6      167.21      158.33      3.96 o 
   4  -5   6        2.69        3.11      0.88 o 
   5  -5   6       12.17       11.57      1.35 o 
   6  -5   6        0.55        1.31      1.56 o 
   7  -5   6        0.67        2.58      1.27 o 
  -7  -4   6        0.77        1.89      1.59 o 
  -6  -4   6       13.44       15.45      2.65 o 
  -5  -4   6        0.11        0.26      0.90 o 
  -4  -4   6        0.10       -0.25      1.54 o 
  -3  -4   6        3.38        9.12      3.29 o 
  -2  -4   6       16.71       16.85      0.62 o 
  -1  -4   6       31.75       34.32      4.03 o 
   0  -4   6        6.17        6.29      0.55 o 
   1  -4   6       87.24       85.71      2.25 o 
   2  -4   6        2.21        5.53      0.62 o 
   3  -4   6       34.62       32.35      1.12 o 
   4  -4   6       35.16       28.68      1.10 o 
   5  -4   6       46.56       39.50      1.45 o 
   6  -4   6        0.04       -0.12      1.15 o 
   7  -4   6        9.72        6.99      1.46 o 
   8  -4   6        0.92        0.84      1.18 o 
  -7  -3   6        4.82        4.00      1.50 o 
  -6  -3   6        0.18        0.91      1.40 o 
  -5  -3   6        0.82        0.52      0.88 o 
  -4  -3   6       87.08       93.18      3.14 o 
  -3  -3   6       30.57       25.95      1.88 o 
  -2  -3   6      168.48      161.44      2.32 o 
  -1  -3   6        2.95        3.71      0.53 o 
   0  -3   6        0.49        1.09      0.36 o 
   1  -3   6       12.26       10.84      1.75 o 
   2  -3   6       62.38       61.56      1.37 o 
   3  -3   6      182.70      186.32      2.91 o 
   4  -3   6        0.63        0.76      0.48 o 
   5  -3   6        9.92        8.83      1.02 o 
   6  -3   6       10.42       10.71      0.93 o 
   7  -3   6       15.05       15.26      2.05 o 
   8  -3   6        0.01       -0.28      1.18 o 
  -7  -2   6        0.33        0.00      0.93 o 
  -6  -2   6        1.28        1.85      1.05 o 
  -5  -2   6       21.55       24.78      1.86 o 
  -4  -2   6        0.02        0.41      0.45 o 
  -3  -2   6      242.11      237.50      3.41 o 
  -2  -2   6       30.65       28.24      0.94 o 
  -1  -2   6        5.78        5.15      0.56 o 
   0  -2   6      301.70      329.56      4.93 o 
   1  -2   6       35.81       42.24      0.95 o 
   2  -2   6      334.14      354.20      4.05 o 
   3  -2   6        6.79        5.82      0.53 o 
   4  -2   6      125.18      117.32      2.22 o 
   5  -2   6        0.07        0.70      0.60 o 
   6  -2   6        2.61        3.18      0.74 o 
   7  -2   6        3.13        2.16      1.13 o 
   8  -2   6        1.45        0.70      0.94 o 
  -7  -1   6        0.57       -0.02      0.82 o 
  -6  -1   6        5.52        4.46      1.14 o 
  -5  -1   6        0.02       -0.45      0.45 o 
  -4  -1   6        5.25        4.04      0.66 o 
  -3  -1   6        1.03        0.90      0.42 o 
  -2  -1   6       31.93       34.00      0.96 o 
  -1  -1   6      154.55      152.57      2.16 o 
   0  -1   6        0.50        0.12      0.23 o 
   1  -1   6      502.87      499.86      7.37 o 
   2  -1   6      239.85      254.03      2.94 o 
   3  -1   6        0.00        0.45      0.29 o 
   4  -1   6        6.49        8.38      1.47 o 
   5  -1   6        3.11        4.20      0.79 o 
   6  -1   6       12.09       11.94      0.97 o 
   7  -1   6        0.39        0.92      0.74 o 
   8  -1   6        3.99        3.46      1.53 o 
   9  -1   6        0.96        0.83      1.69 o 
  -7   0   6        6.99        6.36      2.15 o 
  -6   0   6        0.73       -0.12      0.52 o 
  -5   0   6       26.72       26.38      1.33 o 
  -4   0   6        2.32        2.95      0.96 o 
  -3   0   6       13.89       14.41      0.83 o 
  -2   0   6        1.64        2.25      0.42 o 
  -1   0   6       82.28       73.40      6.27 o 
   0   0   6      105.48      103.61      1.49 o 
   1   0   6       95.80      104.52      1.48 o 
   2   0   6       97.13       94.85      2.10 o 
   3   0   6      308.67      285.59      2.88 o 
   4   0   6       93.09       97.54      1.85 o 
   5   0   6        9.63        9.66      2.00 o 
   6   0   6        0.00        1.56      1.14 o 
   7   0   6        0.02       -0.39      0.68 o 
   8   0   6        0.99        1.30      0.79 o 
   9   0   6        0.76        0.24      1.59 o 
  -7   1   6        0.23        0.82      1.58 o 
  -6   1   6        6.04        6.51      0.93 o 
  -5   1   6        0.82        3.02      1.05 o 
  -4   1   6        1.13        1.39      0.80 o 
  -3   1   6      156.49      162.74      4.86 o 
  -2   1   6       11.22        9.94      1.03 o 
  -1   1   6       11.05       15.26      0.92 o 
   0   1   6        9.95        7.61      0.41 o 
   1   1   6      125.36      123.39      1.54 o 
   2   1   6       62.71       57.53      2.94 o 
   3   1   6        0.05       -0.04      0.27 o 
   4   1   6       10.59       10.53      0.85 o 
   5   1   6        7.87       11.15      0.75 o 
   6   1   6       15.86       13.67      0.98 o 
   7   1   6        5.79        6.72      0.88 o 
   8   1   6       20.61       18.81      2.09 o 
   9   1   6        0.03        1.49      2.08 o 
  -7   2   6        0.56        0.32      1.03 o 
  -6   2   6        0.59       -0.40      0.86 o 
  -5   2   6        1.28        1.74      0.63 o 
  -4   2   6       32.85       33.44      2.90 o 
  -3   2   6        7.85        9.38      0.80 o 
  -2   2   6      131.49      138.91      2.41 o 
  -1   2   6      160.96      191.21      2.71 o 
   0   2   6       31.24       31.19      0.79 o 
   1   2   6      373.10      426.59      4.07 o 
   2   2   6      163.69      171.23      3.77 o 
   3   2   6      101.81       92.35      1.96 o 
   4   2   6        2.88        4.25      0.44 o 
   5   2   6        0.02        0.00      0.36 o 
   6   2   6        1.17        0.82      0.51 o 
   7   2   6        5.36        5.45      0.93 o 
   8   2   6        0.22        0.45      0.69 o 
   9   2   6        3.70        0.19      1.48 o 
  -7   3   6        2.31        1.75      1.31 o 
  -6   3   6        0.33        0.48      0.97 o 
  -5   3   6        0.68        1.67      1.00 o 
  -4   3   6        4.95        3.87      0.70 o 
  -3   3   6        1.09        1.35      0.54 o 
  -2   3   6        9.69        9.24      1.65 o 
  -1   3   6        5.22        5.49      0.54 o 
   0   3   6      558.14      552.38     13.57 o 
   1   3   6       31.49       38.27      0.88 o 
   2   3   6      237.58      254.66      4.49 o 
   3   3   6      315.05      313.43      5.22 o 
   4   3   6        7.83        8.47      0.60 o 
   5   3   6        6.43        7.48      1.41 o 
   6   3   6        1.00        1.32      0.59 o 
   7   3   6        1.43        0.90      0.71 o 
   8   3   6        1.00       -0.14      0.62 o 
   9   3   6        0.08       -0.01      1.28 o 
  -6   4   6        8.40       10.04      1.68 o 
  -5   4   6       13.09       15.41      1.71 o 
  -4   4   6        6.31        6.41      1.34 o 
  -3   4   6       12.21       13.19      1.15 o 
  -2   4   6        0.95        1.63      0.50 o 
  -1   4   6      107.49      105.99      2.47 o 
   0   4   6       24.89       25.24      0.88 o 
   1   4   6      217.41      227.09      3.15 o 
   2   4   6       16.67       21.69      0.83 o 
   3   4   6        8.20        7.27      0.60 o 
   4   4   6       88.85       88.15      1.89 o 
   5   4   6       47.89       53.74      1.81 o 
   6   4   6       17.28       16.92      1.16 o 
   7   4   6       12.32       13.05      1.21 o 
   8   4   6        0.03       -0.73      0.88 o 
   9   4   6        0.12        1.77      2.52 o 
  -6   5   6        1.58        0.41      1.22 o 
  -5   5   6       13.04       11.74      1.93 o 
  -4   5   6       42.68       43.52      2.49 o 
  -3   5   6        2.57        2.86      1.05 o 
  -2   5   6       49.74       44.62      1.38 o 
  -1   5   6      123.13      110.30      3.03 o 
   0   5   6       17.30       16.23      0.84 o 
   1   5   6        0.09        1.64      0.64 o 
   2   5   6       10.16       10.09      1.42 o 
   3   5   6       10.70       12.97      0.96 o 
   4   5   6       13.18       12.64      1.21 o 
   5   5   6       47.88       42.75      1.46 o 
   6   5   6        3.21        4.37      0.78 o 
   7   5   6        0.46        0.13      0.58 o 
   8   5   6        0.01        0.46      1.60 o 
  -5   6   6        2.11        2.49      1.35 o 
  -4   6   6        0.16        0.99      1.03 o 
  -3   6   6       66.31       72.63      4.96 o 
  -2   6   6       98.51       90.66      4.40 o 
  -1   6   6       51.78       53.94      1.67 o 
   0   6   6      128.47      119.04      3.16 o 
   1   6   6       36.31       36.44      1.39 o 
   2   6   6        6.08        6.03      0.73 o 
   3   6   6       75.59       72.37      2.05 o 
   4   6   6        2.74        5.92      0.76 o 
   5   6   6       10.05       13.09      1.87 o 
   6   6   6        0.12        1.27      0.67 o 
   7   6   6        0.42        1.08      1.06 o 
   8   6   6        0.94       -0.38      1.69 o 
  -5   7   6        0.01        0.07      1.75 o 
  -4   7   6        0.02        1.94      1.21 o 
  -3   7   6        4.33        5.82      1.45 o 
  -2   7   6        8.84       11.56      1.50 o 
  -1   7   6       68.57       64.96      3.99 o 
   0   7   6        1.34        0.63      0.71 o 
   1   7   6      126.42      124.76      2.94 o 
   2   7   6      133.53      118.60      2.83 o 
   3   7   6        6.34        5.62      0.90 o 
   4   7   6       49.49       43.26      1.94 o 
   5   7   6        4.31        4.05      0.86 o 
   6   7   6        0.04        4.54      4.31 o 
   7   7   6        1.27        0.37      1.59 o 
  -4   8   6        1.10        2.74      3.81 o 
  -3   8   6        0.72        2.53      1.27 o 
  -2   8   6        0.24        0.75      1.00 o 
  -1   8   6        0.06       -0.23      0.77 o 
   0   8   6        6.44        5.55      0.84 o 
   1   8   6        2.42        1.03      0.74 o 
   2   8   6       13.95       16.11      1.34 o 
   3   8   6       68.45       71.88      2.44 o 
   4   8   6       21.90       19.69      1.34 o 
   5   8   6        9.84        7.67      1.89 o 
   6   8   6       13.46       10.41      1.64 o 
   7   8   6        0.12       -0.67      1.80 o 
  -3   9   6        6.49        8.41      1.84 o 
  -2   9   6        0.00        0.58      1.05 o 
  -1   9   6        6.88       10.50      2.83 o 
   0   9   6        2.59        2.78      1.20 o 
   1   9   6        0.12        0.75      0.81 o 
   2   9   6        0.06       -0.06      0.60 o 
   3   9   6        0.11       -0.36      0.73 o 
   4   9   6        2.97        0.64      0.97 o 
   5   9   6        5.57        3.39      1.33 o 
   6   9   6        0.00        0.42      1.66 o 
  -1  10   6        1.71        0.20      1.05 o 
   0  10   6        0.58        1.94      2.05 o 
   1  10   6        3.26        4.08      2.54 o 
   2  10   6        0.24        0.82      1.13 o 
   3  10   6        3.40        5.63      1.65 o 
   4  10   6        0.48        0.29      1.47 o 
  -1 -10   7        0.52       -0.27      1.30 o 
   0 -10   7        3.82        2.01      1.94 o 
   1 -10   7        0.04        0.03      1.37 o 
  -3  -9   7        0.64        0.25      1.41 o 
  -2  -9   7        0.14       -0.94      1.67 o 
  -1  -9   7        2.56        4.34      2.50 o 
   0  -9   7        5.80        6.26      1.50 o 
   1  -9   7        0.72       -1.16      1.62 o 
   2  -9   7        0.79        0.63      1.00 o 
   3  -9   7        0.04        0.51      1.04 o 
  -4  -8   7        0.03        0.49      1.34 o 
  -3  -8   7        0.40        0.27      0.99 o 
  -2  -8   7        1.93        7.09      1.53 o 
  -1  -8   7        2.57        3.09      2.03 o 
   0  -8   7        5.89        3.97      1.18 o 
   1  -8   7        7.39        7.80      1.06 o 
   2  -8   7        0.74        1.39      1.36 o 
   3  -8   7        0.42        0.53      0.92 o 
   4  -8   7        1.15        0.60      1.09 o 
   5  -8   7        0.18       -1.31      1.31 o 
  -5  -7   7        0.98        1.08      1.28 o 
  -4  -7   7        1.76        3.78      2.27 o 
  -3  -7   7        5.18        5.89      1.90 o 
  -2  -7   7        0.07        0.77      0.95 o 
  -1  -7   7        9.44        9.38      2.11 o 
   0  -7   7        3.36        3.82      1.57 o 
   1  -7   7       18.10       19.68      1.16 o 
   2  -7   7        9.77       10.23      1.04 o 
   3  -7   7        4.20        6.19      1.21 o 
   4  -7   7        0.97        1.12      1.45 o 
   5  -7   7        2.25        3.56      1.29 o 
   6  -7   7        0.06        0.77      1.29 o 
  -6  -6   7        0.19        1.58      1.44 o 
  -5  -6   7        0.11        2.11      1.28 o 
  -4  -6   7        0.00       -0.46      1.20 o 
  -3  -6   7        2.98        3.56      1.96 o 
  -2  -6   7       13.88       11.55      1.38 o 
  -1  -6   7        5.05        4.52      0.68 o 
   0  -6   7       10.05       11.61      1.32 o 
   1  -6   7        7.70        6.07      0.87 o 
   2  -6   7       37.01       35.51      1.41 o 
   3  -6   7       30.82       30.68      1.39 o 
   4  -6   7        0.38        0.60      1.01 o 
   5  -6   7        0.12        0.98      0.92 o 
   6  -6   7        0.34       -0.44      1.09 o 
  -6  -5   7        0.17        0.31      1.04 o 
  -5  -5   7        1.76        4.26      1.53 o 
  -4  -5   7        0.49        1.65      1.02 o 
  -3  -5   7        0.00       -0.89      0.89 o 
  -2  -5   7       13.49       12.11      3.06 o 
  -1  -5   7        2.71        2.06      0.52 o 
   0  -5   7        3.35        2.72      0.69 o 
   1  -5   7        7.81        9.75      1.06 o 
   2  -5   7       26.00       23.97      1.18 o 
   3  -5   7        0.29        1.37      0.57 o 
   4  -5   7        6.23        5.72      2.40 o 
   5  -5   7        0.09        0.31      0.89 o 
   6  -5   7        0.71        0.82      0.91 o 
   7  -5   7        1.52        1.35      1.91 o 
  -7  -4   7        0.21       -0.77      1.35 o 
  -6  -4   7        0.12        0.71      1.89 o 
  -5  -4   7        0.59        2.40      1.23 o 
  -4  -4   7        1.39        0.65      1.62 o 
  -3  -4   7       16.05       17.99      1.49 o 
  -2  -4   7       49.21       45.43      1.31 o 
  -1  -4   7       88.59       87.64      1.86 o 
   0  -4   7        4.29        4.24      0.65 o 
   1  -4   7        2.88        2.92      0.57 o 
   2  -4   7        8.81        7.85      0.76 o 
   3  -4   7        6.00        6.24      0.64 o 
   4  -4   7        0.14        0.32      0.52 o 
   5  -4   7        7.61       10.41      1.66 o 
   6  -4   7        0.08        0.92      0.95 o 
   7  -4   7        0.43        2.49      3.29 o 
   8  -4   7        0.04        1.64      1.90 o 
  -7  -3   7        0.08        0.18      1.03 o 
  -6  -3   7        0.00        0.88      1.13 o 
  -5  -3   7        0.02       -0.76      0.93 o 
  -4  -3   7        0.27       -0.56      0.79 o 
  -3  -3   7       61.71       66.83      2.55 o 
  -2  -3   7        1.91        1.65      0.46 o 
  -1  -3   7       20.60       19.37      1.81 o 
   0  -3   7       37.96       32.48      1.69 o 
   1  -3   7       84.18       85.63      2.23 o 
   2  -3   7        2.94        4.50      0.76 o 
   3  -3   7        0.00       -0.17      0.34 o 
   4  -3   7        4.97        6.07      0.78 o 
   5  -3   7        0.01        1.06      1.23 o 
   6  -3   7        3.52        2.98      1.02 o 
   7  -3   7        5.15        7.95      2.01 o 
   8  -3   7        0.00        1.73      1.79 o 
  -7  -2   7        0.09        1.48      1.23 o 
  -6  -2   7        0.14       -0.06      0.81 o 
  -5  -2   7        0.00        0.57      0.85 o 
  -4  -2   7       12.64       14.73      1.93 o 
  -3  -2   7       15.96       13.69      0.88 o 
  -2  -2   7        0.70        1.36      0.69 o 
  -1  -2   7        0.06        0.00      0.29 o 
   0  -2   7       10.53       13.21      0.83 o 
   1  -2   7      287.02      278.42      3.53 o 
   2  -2   7        1.28        1.14      0.37 o 
   3  -2   7        6.93        7.23      0.60 o 
   4  -2   7       10.40       11.16      0.76 o 
   5  -2   7       16.82       16.39      1.32 o 
   6  -2   7        4.57        6.11      1.04 o 
   7  -2   7        0.06        2.27      0.70 o 
   8  -2   7        3.17        6.09      2.15 o 
  -7  -1   7        0.97        0.99      1.20 o 
  -6  -1   7        0.53        1.20      1.82 o 
  -5  -1   7        0.69        1.19      0.81 o 
  -4  -1   7       34.15       28.03      1.38 o 
  -3  -1   7        2.23        1.11      0.53 o 
  -2  -1   7        1.24        1.94      0.48 o 
  -1  -1   7       25.18       26.66      0.81 o 
   0  -1   7       11.62       12.82      0.57 o 
   1  -1   7      111.52      117.59      1.66 o 
   2  -1   7        1.15        0.75      0.68 o 
   3  -1   7        6.44        6.47      0.63 o 
   4  -1   7        8.59       10.05      0.91 o 
   5  -1   7        0.03        0.37      0.43 o 
   6  -1   7        0.18        0.90      0.56 o 
   7  -1   7        0.26        0.82      0.65 o 
   8  -1   7        4.79        1.02      1.57 o 
   9  -1   7        0.09       -0.25      1.86 o 
  -7   0   7        1.15        0.43      1.52 o 
  -6   0   7        0.73        0.31      2.15 o 
  -5   0   7       10.74        8.48      0.95 o 
  -4   0   7        0.44        0.96      0.58 o 
  -3   0   7       11.18        9.85      0.75 o 
  -2   0   7       53.94       52.93      1.31 o 
  -1   0   7        0.11       -0.40      0.42 o 
   0   0   7      172.52      192.23      2.42 o 
   1   0   7      203.61      193.61      4.21 o 
   2   0   7        6.48        8.45      1.08 o 
   3   0   7       13.13       14.52      1.97 o 
   4   0   7        9.15        9.94      0.94 o 
   5   0   7       12.88       12.30      0.80 o 
   6   0   7        2.56        3.40      0.76 o 
   7   0   7        1.73        1.51      0.66 o 
   8   0   7        2.58        3.26      1.24 o 
   9   0   7        0.03       35.29      3.94 o 
  -7   1   7        0.75        0.72      1.61 o 
  -6   1   7        0.81        1.73      1.10 o 
  -5   1   7       17.36       17.06      1.54 o 
  -4   1   7        0.85        1.42      0.99 o 
  -3   1   7        4.86        4.93      0.71 o 
  -2   1   7        0.89        0.80      0.45 o 
  -1   1   7      207.78      209.12      3.91 o 
   0   1   7       30.33       25.17      0.71 o 
   1   1   7        7.56        4.96      0.78 o 
   2   1   7        2.28        3.15      0.79 o 
   3   1   7        3.27        3.24      0.66 o 
   4   1   7        2.46        1.90      0.66 o 
   5   1   7       66.58       63.09      1.49 o 
   6   1   7       18.00       16.38      1.00 o 
   7   1   7        1.40        2.61      1.95 o 
   8   1   7        0.43        3.34      2.58 o 
   9   1   7        0.02        3.49      2.37 o 
  -7   2   7        0.03        0.44      1.66 o 
  -6   2   7        2.26        2.68      1.22 o 
  -5   2   7        0.59        1.04      0.68 o 
  -4   2   7        4.63        7.31      1.65 o 
  -3   2   7        0.75        2.77      0.61 o 
  -2   2   7        5.53        4.80      0.59 o 
  -1   2   7       34.02       38.70      1.56 o 
   0   2   7       50.10       48.20      1.06 o 
   1   2   7       75.77       67.78      4.53 o 
   2   2   7       78.11       64.86      1.87 o 
   3   2   7        2.40        2.19      0.66 o 
   4   2   7        8.58        8.34      0.98 o 
   5   2   7        0.48        0.32      0.50 o 
   6   2   7        0.04        0.43      0.58 o 
   7   2   7        4.08        5.79      1.24 o 
   8   2   7        1.98        3.36      1.34 o 
   9   2   7        0.17        1.38      1.79 o 
  -6   3   7        5.79        4.38      1.44 o 
  -5   3   7        1.71        2.84      1.22 o 
  -4   3   7        3.08        4.54      1.49 o 
  -3   3   7        1.01        0.91      0.81 o 
  -2   3   7        8.32        9.23      0.77 o 
  -1   3   7       14.50       14.00      1.17 o 
   0   3   7       12.89       11.43      1.17 o 
   1   3   7        1.51        0.03      0.26 o 
   2   3   7       53.21       48.58      1.69 o 
   3   3   7        3.46        2.50      0.85 o 
   4   3   7        0.06       -0.09      0.26 o 
   5   3   7       13.02       13.61      0.79 o 
   6   3   7        8.08        8.98      1.91 o 
   7   3   7        0.33        2.59      2.02 o 
   8   3   7        0.00        0.89      1.12 o 
   9   3   7        0.84        0.90      1.85 o 
  -6   4   7        5.06        4.68      1.50 o 
  -5   4   7       10.92        8.50      1.50 o 
  -4   4   7        0.16        0.04      0.76 o 
  -3   4   7        0.00       -0.03      0.46 o 
  -2   4   7       19.13       17.17      0.98 o 
  -1   4   7       54.05       52.57      1.99 o 
   0   4   7       39.29       34.39      1.46 o 
   1   4   7       54.86       50.83      1.21 o 
   2   4   7        6.37        6.46      0.52 o 
   3   4   7       12.29       13.18      0.94 o 
   4   4   7        2.98        2.97      0.52 o 
   5   4   7        0.06       -0.48      0.48 o 
   6   4   7       12.72        9.40      0.92 o 
   7   4   7        4.77        5.55      1.20 o 
   8   4   7        0.79        1.95      1.19 o 
  -6   5   7        7.53        8.67      1.88 o 
  -5   5   7        0.27        0.29      0.97 o 
  -4   5   7       20.07       17.69      1.87 o 
  -3   5   7       11.66       13.80      1.52 o 
  -2   5   7        8.43        7.02      0.78 o 
  -1   5   7        0.59        1.96      0.89 o 
   0   5   7       15.95       14.42      1.12 o 
   1   5   7        7.47        8.44      1.22 o 
   2   5   7        4.83        4.05      0.64 o 
   3   5   7       12.79       12.42      1.16 o 
   4   5   7        0.25        1.41      1.41 o 
   5   5   7       31.95       27.71      1.21 o 
   6   5   7        0.00        1.40      1.50 o 
   7   5   7       11.39       11.74      1.49 o 
   8   5   7        0.00        0.69      1.80 o 
  -5   6   7        6.55        6.54      1.67 o 
  -4   6   7        2.96        3.31      2.17 o 
  -3   6   7       16.45       16.67      2.72 o 
  -2   6   7       13.36       10.96      1.36 o 
  -1   6   7        1.70        1.75      1.96 o 
   0   6   7       10.45        9.16      1.81 o 
   1   6   7        9.38        8.95      0.89 o 
   2   6   7       13.22       13.79      1.54 o 
   3   6   7        8.12        8.22      0.86 o 
   4   6   7       10.86       10.76      0.86 o 
   5   6   7        0.22       -0.49      0.67 o 
   6   6   7        0.09        1.39      2.13 o 
   7   6   7        0.06       -1.51      1.78 o 
   8   6   7        0.11       -0.56      2.14 o 
  -4   7   7        0.92        0.86      1.16 o 
  -3   7   7        1.44        0.06      0.85 o 
  -2   7   7        0.91        2.60      3.27 o 
  -1   7   7       18.51       15.93      3.68 o 
   0   7   7       34.27       29.81      1.51 o 
   1   7   7        0.73        0.54      0.58 o 
   2   7   7        3.92        3.94      0.90 o 
   3   7   7        1.17        1.75      0.73 o 
   4   7   7        0.02       -0.61      0.61 o 
   5   7   7        1.22        0.41      0.66 o 
   6   7   7        0.14        0.83      1.02 o 
   7   7   7        0.09        0.78      1.75 o 
  -3   8   7        0.04        0.53      1.90 o 
  -2   8   7        0.04        2.27      3.32 o 
  -1   8   7        0.57        3.22      1.11 o 
   0   8   7        0.70        1.24      0.72 o 
   1   8   7       22.26       20.76      1.38 o 
   2   8   7        8.51        8.70      1.21 o 
   3   8   7        9.39        8.64      1.04 o 
   4   8   7        9.99        8.31      1.08 o 
   5   8   7        0.02       -0.97      0.97 o 
   6   8   7        1.14        1.76      1.94 o 
  -2   9   7        0.03        0.51      1.12 o 
  -1   9   7        0.13        1.93      2.40 o 
   0   9   7        0.11        1.89      1.50 o 
   1   9   7        0.02       -0.28      0.85 o 
   2   9   7        1.06        1.02      0.78 o 
   3   9   7        3.30        5.23      1.42 o 
   4   9   7        0.48        1.89      1.65 o 
   5   9   7       11.30       13.33      2.93 o 
   0  10   7        0.14       -0.10      1.10 o 
   1  10   7        0.60       -0.33      1.91 o 
   2  10   7        0.33        1.43      1.66 o 
   3  10   7        1.76       -1.66      1.69 o 
   4  10   7        1.29        3.21      1.99 o 
  -2  -9   8        0.09       -1.31      1.31 o 
  -1  -9   8        0.16        1.28      1.28 o 
   0  -9   8        7.02        5.91      1.62 o 
   1  -9   8        0.76        1.27      1.74 o 
   2  -9   8        7.22        7.19      2.48 o 
   3  -9   8        6.46        8.30      2.49 o 
  -4  -8   8        1.96        1.44      1.41 o 
  -3  -8   8        0.65        2.20      1.43 o 
  -2  -8   8        0.30       -0.46      1.18 o 
  -1  -8   8        0.34        0.56      1.00 o 
   0  -8   8        2.76        3.13      1.19 o 
   1  -8   8        2.09        5.03      3.36 o 
   2  -8   8        0.11        0.62      1.01 o 
   3  -8   8        2.89        2.04      1.25 o 
   4  -8   8       16.79       18.37      2.13 o 
  -5  -7   8        1.54        3.04      1.56 o 
  -4  -7   8        1.51        1.80      1.40 o 
  -3  -7   8        0.71        1.53      1.15 o 
  -2  -7   8       16.90       19.07      2.68 o 
  -1  -7   8        0.85        0.00      0.68 o 
   0  -7   8        4.12        6.19      0.84 o 
   1  -7   8        6.27        7.80      1.04 o 
   2  -7   8        9.72       11.56      1.36 o 
   3  -7   8        0.13        0.12      0.74 o 
   4  -7   8        7.13        7.65      1.42 o 
   5  -7   8        7.38       10.91      1.66 o 
  -5  -6   8        0.55        1.49      1.31 o 
  -4  -6   8        0.46        0.52      1.09 o 
  -3  -6   8        2.35        3.76      1.24 o 
  -2  -6   8        7.27        9.54      3.55 o 
  -1  -6   8        2.01        3.71      1.07 o 
   0  -6   8       12.85       14.19      0.97 o 
   1  -6   8        0.43        0.03      0.58 o 
   2  -6   8        8.11        8.43      1.23 o 
   3  -6   8        2.86        3.31      0.97 o 
   4  -6   8        0.01       -0.73      0.84 o 
   5  -6   8        8.44        7.94      1.35 o 
   6  -6   8        4.57        7.12      1.71 o 
  -6  -5   8        1.35        1.06      1.25 o 
  -5  -5   8        0.05        1.34      1.23 o 
  -4  -5   8        2.18        2.60      1.19 o 
  -3  -5   8        0.07        1.32      0.93 o 
  -2  -5   8        3.15        3.38      1.13 o 
  -1  -5   8        0.02        0.16      0.39 o 
   0  -5   8       41.59       40.24      1.81 o 
   1  -5   8        1.25        0.31      0.52 o 
   2  -5   8       12.50       10.75      0.86 o 
   3  -5   8        0.39       -0.32      0.57 o 
   4  -5   8       10.94       10.50      0.93 o 
   5  -5   8        6.66        8.78      1.39 o 
   6  -5   8        0.18       -0.32      0.92 o 
   7  -5   8        1.83        3.47      2.05 o 
  -6  -4   8        3.77        5.54      3.00 o 
  -5  -4   8        2.10        1.09      1.15 o 
  -4  -4   8        1.44        1.86      1.02 o 
  -3  -4   8        0.36        0.88      1.24 o 
  -2  -4   8        4.92        5.91      0.66 o 
  -1  -4   8       62.29       63.80      1.65 o 
   0  -4   8        4.34        3.78      0.58 o 
   1  -4   8       18.90       19.11      0.97 o 
   2  -4   8        8.87        8.67      1.28 o 
   3  -4   8        0.67        0.31      0.65 o 
   4  -4   8       29.77       30.77      1.28 o 
   5  -4   8        1.52        2.41      0.74 o 
   6  -4   8       18.74       19.38      1.63 o 
   7  -4   8        0.55        0.92      1.59 o 
  -6  -3   8        2.63        4.77      1.49 o 
  -5  -3   8        0.01       -0.09      0.81 o 
  -4  -3   8       13.83       18.11      1.71 o 
  -3  -3   8        0.42       -0.26      0.76 o 
  -2  -3   8       10.54       11.96      0.81 o 
  -1  -3   8       17.51       15.10      0.82 o 
   0  -3   8        3.54        2.94      0.48 o 
   1  -3   8        0.11        0.91      0.59 o 
   2  -3   8       85.94       88.34      3.18 o 
   3  -3   8       67.49       68.91      1.73 o 
   4  -3   8        1.83        3.70      0.87 o 
   5  -3   8        3.68        4.51      0.69 o 
   6  -3   8        0.01       -0.11      0.72 o 
   7  -3   8        4.56        4.36      1.85 o 
   8  -3   8        3.02        2.40      1.96 o 
  -6  -2   8        0.21        1.56      1.21 o 
  -5  -2   8        0.00       -0.41      0.95 o 
  -4  -2   8        2.03        1.51      1.16 o 
  -3  -2   8        0.34        0.58      0.46 o 
  -2  -2   8        0.02       -0.53      0.53 o 
  -1  -2   8       85.64       87.91      1.88 o 
   0  -2   8        4.93        4.30      0.51 o 
   1  -2   8        9.68        7.50      1.21 o 
   2  -2   8        0.04       -0.05      0.32 o 
   3  -2   8      155.15      152.60      3.42 o 
   4  -2   8        8.45        9.25      0.80 o 
   5  -2   8        0.12       -0.19      1.31 o 
   6  -2   8        0.65        1.03      0.64 o 
   7  -2   8        0.75        1.21      0.99 o 
   8  -2   8        4.26        5.58      2.28 o 
  -6  -1   8        0.08        0.05      0.87 o 
  -5  -1   8        0.97        3.88      1.46 o 
  -4  -1   8        0.37        0.73      0.56 o 
  -3  -1   8       44.85       43.34      1.44 o 
  -2  -1   8        5.78        6.88      0.66 o 
  -1  -1   8       12.62       13.54      1.49 o 
   0  -1   8        0.04        0.34      0.36 o 
   1  -1   8      111.67      116.55      1.80 o 
   2  -1   8       11.27       10.83      0.41 o 
   3  -1   8      131.84      117.95      6.46 o 
   4  -1   8       11.33       12.47      1.15 o 
   5  -1   8        0.33        0.21      0.42 o 
   6  -1   8        0.03        1.18      1.41 o 
   7  -1   8        8.53       10.63      2.85 o 
   8  -1   8        0.00        1.36      1.16 o 
  -6   0   8        0.18        0.98      1.06 o 
  -5   0   8        0.14        0.34      0.68 o 
  -4   0   8        2.92        1.79      0.82 o 
  -3   0   8        8.06        7.97      1.22 o 
  -2   0   8        9.61       12.23      0.82 o 
  -1   0   8       23.24       24.35      1.25 o 
   0   0   8      101.91      107.32      1.81 o 
   1   0   8       75.46       75.33      3.65 o 
   2   0   8        9.87       11.45      0.95 o 
   3   0   8        0.22       -0.57      0.57 o 
   4   0   8       36.61       38.87      1.77 o 
   5   0   8      106.53      106.65      3.26 o 
   6   0   8        0.34        3.03      2.22 o 
   7   0   8       22.82       22.79      1.96 o 
   8   0   8        0.01       -0.45      1.09 o 
  -6   1   8        0.50        1.20      1.93 o 
  -5   1   8        0.18       -0.31      0.61 o 
  -4   1   8        2.93        5.01      0.80 o 
  -3   1   8       23.54       26.31      1.33 o 
  -2   1   8        1.82        2.42      0.54 o 
  -1   1   8       26.76       23.37      3.17 o 
   0   1   8       31.15       35.14      0.93 o 
   1   1   8       15.84       17.30      1.23 o 
   2   1   8        0.87        1.13      0.58 o 
   3   1   8       49.52       47.39      1.83 o 
   4   1   8        0.18        0.19      0.57 o 
   5   1   8        4.18        4.84      1.02 o 
   6   1   8       41.10       40.29      2.22 o 
   7   1   8        0.00        0.76      0.94 o 
   8   1   8        7.00        8.20      1.76 o 
   9   1   8        1.78        1.34      1.85 o 
  -6   2   8        0.55        0.29      1.08 o 
  -5   2   8        0.06        0.54      0.65 o 
  -4   2   8       11.30       13.27      1.12 o 
  -3   2   8        6.49        8.29      0.91 o 
  -2   2   8        2.00        2.11      0.58 o 
  -1   2   8        0.27        0.84      1.28 o 
   0   2   8       31.80       30.71      1.29 o 
   1   2   8       16.57       14.72      1.05 o 
   2   2   8        0.00        0.65      0.95 o 
   3   2   8        0.18        2.32      1.54 o 
   4   2   8        9.85       11.24      1.16 o 
   5   2   8       14.09       14.41      1.37 o 
   6   2   8        2.21        1.77      1.02 o 
   7   2   8        0.12        0.45      0.96 o 
   8   2   8        0.05        1.82      1.17 o 
   9   2   8        1.39        2.37      2.06 o 
  -6   3   8        0.68        0.50      1.07 o 
  -5   3   8        1.95        4.42      2.55 o 
  -4   3   8        0.71       -0.05      0.52 o 
  -3   3   8        0.51       -0.32      0.56 o 
  -2   3   8        8.97        8.65      0.90 o 
  -1   3   8        2.80        4.35      1.31 o 
   0   3   8       27.25       26.62      1.19 o 
   1   3   8       61.36       57.99      1.20 o 
   2   3   8        2.33        1.05      0.64 o 
   3   3   8        1.57        2.47      0.78 o 
   4   3   8        4.24        4.08      0.90 o 
   5   3   8        2.23        2.86      1.23 o 
   6   3   8       11.09       13.03      3.71 o 
   7   3   8        5.96        5.65      1.33 o 
   8   3   8        0.08        0.42      1.16 o 
  -6   4   8        0.37       -0.67      1.85 o 
  -5   4   8        1.90        2.18      1.22 o 
  -4   4   8        0.01       -0.84      1.03 o 
  -3   4   8        5.66        6.50      1.58 o 
  -2   4   8        0.75       -0.18      0.44 o 
  -1   4   8        4.13        5.00      0.70 o 
   0   4   8       46.63       46.80      2.14 o 
   1   4   8       16.29       15.43      1.23 o 
   2   4   8        0.17        0.11      0.94 o 
   3   4   8        0.22        0.86      0.71 o 
   4   4   8        4.81        3.91      1.35 o 
   5   4   8       14.72       17.50      1.45 o 
   6   4   8        0.03        1.03      1.00 o 
   7   4   8        9.38        8.17      1.42 o 
   8   4   8        0.32        1.48      1.14 o 
  -5   5   8        0.73        0.12      1.06 o 
  -4   5   8        2.48        4.38      1.33 o 
  -3   5   8        0.71        0.58      1.14 o 
  -2   5   8        0.89        3.06      1.12 o 
  -1   5   8        4.27        5.95      0.84 o 
   0   5   8        7.68        8.66      1.96 o 
   1   5   8        2.65        3.94      0.61 o 
   2   5   8        5.81        6.88      0.77 o 
   3   5   8        4.46        5.06      1.03 o 
   4   5   8       12.25       14.04      2.52 o 
   5   5   8        2.92        4.19      2.14 o 
   6   5   8        3.78        5.90      1.35 o 
   7   5   8        0.00       -0.57      1.74 o 
   8   5   8        0.03       -0.02      1.39 o 
  -4   6   8        0.03       -1.16      1.30 o 
  -3   6   8        4.81        5.13      1.46 o 
  -2   6   8        1.07        1.95      1.98 o 
  -1   6   8        1.70        3.96      0.88 o 
   0   6   8        0.35        0.85      0.57 o 
   1   6   8        4.26        3.96      0.91 o 
   2   6   8        3.51        4.56      0.78 o 
   3   6   8        4.50        6.53      0.81 o 
   4   6   8       47.27       46.04      3.06 o 
   5   6   8        0.01        0.84      1.05 o 
   6   6   8        0.34        0.83      1.03 o 
   7   6   8        0.52        1.90      1.90 o 
  -4   7   8        0.11        0.45      1.11 o 
  -3   7   8        0.27        0.25      2.21 o 
  -2   7   8        3.37        4.03      1.20 o 
  -1   7   8        0.14        0.58      1.38 o 
   0   7   8        0.43        2.36      1.62 o 
   1   7   8        0.08        0.80      0.90 o 
   2   7   8        0.03        0.09      0.66 o 
   3   7   8        3.21        4.20      0.76 o 
   4   7   8        0.84        1.84      2.31 o 
   5   7   8        0.69        0.36      0.85 o 
   6   7   8        0.71        0.83      0.96 o 
   7   7   8        0.17       -1.64      1.94 o 
  -3   8   8        0.35       -0.64      1.26 o 
  -2   8   8        0.05       -0.21      1.42 o 
  -1   8   8        0.64        2.78      2.72 o 
   0   8   8        1.07        4.32      1.14 o 
   1   8   8        0.00        1.19      1.58 o 
   2   8   8        0.20       -0.76      0.76 o 
   3   8   8        0.66       -0.12      0.90 o 
   4   8   8        0.34        1.27      1.03 o 
   5   8   8        0.07        0.43      0.94 o 
   6   8   8        0.37       -0.30      1.62 o 
  -1   9   8        0.26        0.78      1.08 o 
   0   9   8        2.19        4.83      3.90 o 
   1   9   8        1.63        0.61      1.85 o 
   2   9   8        0.20        3.72      2.68 o 
   3   9   8        0.11        0.93      1.11 o 
   4   9   8        0.27       -1.06      1.06 o 
   5   9   8        0.64        0.00      1.30 o 
   1  10   8        0.00       -0.27      1.88 o 
   2  10   8        3.71        4.67      2.18 o 
  -1  -9   9        0.16        0.42      1.21 o 
   0  -9   9        3.22        5.96      2.43 o 
   1  -9   9        3.04        1.41      1.85 o 
  -3  -8   9        1.18        2.49      1.74 o 
  -2  -8   9        1.11        3.63      2.41 o 
  -1  -8   9        0.78       -0.62      1.03 o 
   0  -8   9        0.45        0.43      1.08 o 
   1  -8   9        0.08       -0.28      0.94 o 
   2  -8   9        5.93        8.51      1.59 o 
   3  -8   9        5.58        9.38      1.58 o 
   4  -8   9        0.13        2.23      1.82 o 
  -4  -7   9        2.07        2.98      2.13 o 
  -3  -7   9        0.32        1.97      1.40 o 
  -2  -7   9        1.23        2.23      1.23 o 
  -1  -7   9        1.38        2.08      1.20 o 
   0  -7   9        0.04        0.20      0.84 o 
   1  -7   9        2.37        1.76      0.83 o 
   2  -7   9        0.32       -0.62      0.62 o 
   3  -7   9        0.01        1.20      0.92 o 
   4  -7   9        2.72        3.81      1.39 o 
   5  -7   9        3.56        2.28      1.86 o 
  -5  -6   9        1.91        1.89      1.52 o 
  -4  -6   9        4.35        4.90      1.75 o 
  -3  -6   9        3.10        5.40      1.55 o 
  -2  -6   9        7.54        5.97      1.35 o 
  -1  -6   9        1.05        1.49      1.01 o 
   0  -6   9       28.89       27.22      1.43 o 
   1  -6   9        3.14        2.30      0.77 o 
   2  -6   9        0.56       -0.17      0.58 o 
   3  -6   9        1.54        1.67      0.73 o 
   4  -6   9        2.38        2.10      1.11 o 
   5  -6   9        0.74        1.51      1.48 o 
   6  -6   9        0.60        0.38      1.54 o 
  -5  -5   9        0.00        1.37      1.33 o 
  -4  -5   9        0.53        0.60      1.06 o 
  -3  -5   9        1.67        1.80      1.04 o 
  -2  -5   9        1.77        0.67      1.35 o 
  -1  -5   9       28.52       27.39      1.36 o 
   0  -5   9        6.36        7.47      0.89 o 
   1  -5   9       28.76       27.66      1.36 o 
   2  -5   9       43.87       40.67      1.55 o 
   3  -5   9        0.09        0.32      0.91 o 
   4  -5   9       14.98       14.19      1.18 o 
   5  -5   9        1.23        1.70      1.32 o 
   6  -5   9        2.57        4.11      1.97 o 
  -5  -4   9        0.14        0.10      0.90 o 
  -4  -4   9        3.09        4.48      1.28 o 
  -3  -4   9        1.31        1.80      2.08 o 
  -2  -4   9        6.35        7.09      1.64 o 
  -1  -4   9        2.91        4.49      1.70 o 
   0  -4   9        0.08        0.77      0.57 o 
   1  -4   9        0.17        1.64      0.69 o 
   2  -4   9        3.22        4.76      2.20 o 
   3  -4   9       41.91       32.67      1.60 o 
   4  -4   9       11.74       10.31      0.87 o 
   5  -4   9       10.15       12.72      0.99 o 
   6  -4   9        3.92        3.55      1.75 o 
   7  -4   9        0.00       -0.27      1.47 o 
  -6  -3   9        5.25        6.84      1.78 o 
  -5  -3   9       29.94       31.82      2.49 o 
  -4  -3   9        0.24       -0.31      0.88 o 
  -3  -3   9       37.14       36.07      3.41 o 
  -2  -3   9       53.56       49.62      1.64 o 
  -1  -3   9        1.27        1.29      0.52 o 
   0  -3   9        3.15        2.08      0.82 o 
   1  -3   9        8.75        9.11      0.70 o 
   2  -3   9        7.51        9.08      0.75 o 
   3  -3   9       14.73       17.86      1.71 o 
   4  -3   9        0.04        0.32      0.41 o 
   5  -3   9        2.62        3.00      1.00 o 
   6  -3   9        5.81        6.22      1.29 o 
   7  -3   9        1.21        3.22      1.89 o 
  -6  -2   9        9.76       13.37      3.51 o 
  -5  -2   9        0.71        1.26      1.06 o 
  -4  -2   9       76.00       75.04      3.20 o 
  -3  -2   9       75.91       79.47      4.36 o 
  -2  -2   9       80.79       78.23      2.10 o 
  -1  -2   9      216.09      214.87      3.62 o 
   0  -2   9        4.80        5.88      1.18 o 
   1  -2   9       67.60       66.58      1.57 o 
   2  -2   9       54.52       48.49      2.42 o 
   3  -2   9       76.07       68.52      3.45 o 
   4  -2   9        3.17        3.47      2.10 o 
   5  -2   9       15.54       16.77      1.44 o 
   6  -2   9        0.09        0.67      0.77 o 
   7  -2   9        0.36        0.63      0.91 o 
   8  -2   9        1.36        2.29      1.39 o 
  -6  -1   9        0.79        1.17      1.22 o 
  -5  -1   9        2.35        1.06      0.98 o 
  -4  -1   9        8.04       11.23      1.03 o 
  -3  -1   9       25.95       26.47      1.40 o 
  -2  -1   9      130.40      140.58      6.62 o 
  -1  -1   9        1.68        3.12      1.56 o 
   0  -1   9      413.97      411.56      5.25 o 
   1  -1   9      414.53      389.07     18.49 o 
   2  -1   9       93.96       88.07      2.72 o 
   3  -1   9      118.99      114.02      4.28 o 
   4  -1   9        2.07        3.53      2.20 o 
   5  -1   9        3.01        2.84      0.91 o 
   6  -1   9        0.38        6.25      3.38 o 
   7  -1   9        8.39       10.10      1.56 o 
  -6   0   9        0.68        1.08      2.08 o 
  -5   0   9        0.23        0.61      0.92 o 
  -4   0   9        1.16        1.08      0.74 o 
  -3   0   9        0.73        1.83      0.70 o 
  -2   0   9        6.95        6.80      0.85 o 
  -1   0   9        3.67        7.13      0.97 o 
   0   0   9        9.32        6.74      0.78 o 
   1   0   9      110.23      103.02      2.65 o 
   2   0   9      358.16      339.83      6.59 o 
   3   0   9      106.55      114.08      3.31 o 
   4   0   9       94.68       91.76      3.15 o 
   5   0   9       70.73       73.08      3.37 o 
   6   0   9        6.20        8.56      1.68 o 
   7   0   9        0.02        0.81      1.03 o 
   8   0   9        0.83        1.18      1.32 o 
  -6   1   9        0.60        0.65      1.59 o 
  -5   1   9        0.79        3.20      1.45 o 
  -4   1   9       12.49       15.31      1.32 o 
  -3   1   9        0.65        0.74      0.62 o 
  -2   1   9       28.40       27.27      1.26 o 
  -1   1   9        1.99        4.46      0.64 o 
   0   1   9        9.37       10.05      0.69 o 
   1   1   9       32.72       32.99      1.57 o 
   2   1   9        0.26        0.76      0.66 o 
   3   1   9       16.10       14.07      1.22 o 
   4   1   9      118.78      119.19      4.12 o 
   5   1   9        0.56        0.80      0.83 o 
   6   1   9       56.77       62.90      2.90 o 
   7   1   9       35.41       38.59      2.59 o 
   8   1   9        0.00        0.03      0.90 o 
  -6   2   9        1.72        1.92      2.35 o 
  -5   2   9        4.06        4.62      1.91 o 
  -4   2   9        8.32        8.13      1.36 o 
  -3   2   9       20.93       18.91      1.41 o 
  -2   2   9        0.71        2.24      0.68 o 
  -1   2   9        1.19        3.00      0.75 o 
   0   2   9       40.26       34.15      1.07 o 
   1   2   9        3.62        4.33      0.86 o 
   2   2   9       76.55       75.73      2.44 o 
   3   2   9        0.60        3.67      0.88 o 
   4   2   9        2.22        2.55      0.85 o 
   5   2   9        9.81       12.85      1.41 o 
   6   2   9       11.54       18.27      2.84 o 
   7   2   9        5.60        7.13      1.47 o 
   8   2   9       32.81       37.11      2.74 o 
  -5   3   9        2.99        2.39      1.32 o 
  -4   3   9        0.31        0.34      0.62 o 
  -3   3   9        3.07        3.57      0.80 o 
  -2   3   9        9.84       10.12      1.01 o 
  -1   3   9       14.72       11.01      1.39 o 
   0   3   9       23.64       29.75      1.59 o 
   1   3   9        0.19        0.10      0.57 o 
   2   3   9        6.30        5.92      1.74 o 
   3   3   9        0.01       -0.50      0.78 o 
   4   3   9       14.55       11.64      2.56 o 
   5   3   9        0.47        0.48      0.93 o 
   6   3   9        0.89        0.91      0.91 o 
   7   3   9        6.98        8.16      1.52 o 
   8   3   9        0.03        2.68      1.35 o 
  -5   4   9        0.54       -1.06      1.19 o 
  -4   4   9        2.72        4.46      2.79 o 
  -3   4   9        0.55        1.26      1.47 o 
  -2   4   9        5.62        5.34      1.10 o 
  -1   4   9       46.16       37.85      5.40 o 
   0   4   9       15.30       17.43      0.94 o 
   1   4   9        4.52        4.96      0.99 o 
   2   4   9        6.92        5.91      1.85 o 
   3   4   9       20.78       19.33      1.54 o 
   4   4   9        0.70        3.69      1.01 o 
   5   4   9        1.19        2.18      1.33 o 
   6   4   9        2.70        5.04      1.20 o 
   7   4   9        3.94        5.20      1.32 o 
   8   4   9        0.26        2.18      1.67 o 
  -4   5   9        0.04        1.74      1.18 o 
  -3   5   9        0.82        1.64      1.90 o 
  -2   5   9        1.69        2.35      1.03 o 
  -1   5   9       22.50       25.39      1.25 o 
   0   5   9       34.14       33.07      1.36 o 
   1   5   9        0.22       -0.25      0.47 o 
   2   5   9        0.19        0.51      0.73 o 
   3   5   9        1.12        1.59      0.97 o 
   4   5   9        9.74        9.78      1.33 o 
   5   5   9        2.55        3.58      3.14 o 
   6   5   9        9.94        7.36      1.54 o 
   7   5   9        2.61        0.97      1.04 o 
   8   5   9        0.93       -0.30      1.66 o 
  -4   6   9        0.87        0.25      1.14 o 
  -3   6   9        0.88       -1.07      1.07 o 
  -2   6   9        0.07       -0.12      0.92 o 
  -1   6   9        0.24        0.26      0.70 o 
   0   6   9        0.73        2.81      0.76 o 
   1   6   9       14.09       13.15      1.31 o 
   2   6   9        7.34        8.03      1.34 o 
   3   6   9       10.84        9.64      1.42 o 
   4   6   9        0.63        0.11      0.78 o 
   5   6   9        0.85        2.60      1.07 o 
   6   6   9        2.48        4.41      1.27 o 
   7   6   9        0.34        0.25      1.47 o 
  -3   7   9        0.17        3.90      4.45 o 
  -2   7   9        5.60        6.90      1.57 o 
  -1   7   9        0.08        0.42      0.85 o 
   0   7   9        5.34        7.84      0.99 o 
   1   7   9        0.13       -0.20      0.74 o 
   2   7   9        0.95        0.96      1.12 o 
   3   7   9        0.16        0.52      0.87 o 
   4   7   9        0.00       -0.03      0.95 o 
   5   7   9        1.04        2.46      1.26 o 
   6   7   9        1.96        1.18      1.70 o 
   7   7   9        0.00        0.16      1.58 o 
  -2   8   9        0.02        1.42      1.75 o 
  -1   8   9        3.46        6.81      2.36 o 
   0   8   9        0.01       -0.32      1.42 o 
   1   8   9        2.08        3.69      1.66 o 
   2   8   9        3.97        5.35      1.32 o 
   3   8   9        0.97        0.61      0.96 o 
   4   8   9        0.02        0.52      1.59 o 
   5   8   9        0.02       -0.20      0.96 o 
   6   8   9        0.02        2.98      2.13 o 
   0   9   9        0.02       -2.02      2.02 o 
   1   9   9        1.37        0.61      1.60 o 
   2   9   9        0.01        0.42      1.08 o 
   3   9   9        0.82        2.44      1.57 o 
   4   9   9        0.02       -0.06      1.63 o 
  -2  -8  10        2.65        4.59      4.51 o 
  -1  -8  10        0.16        0.72      1.13 o 
   0  -8  10        9.22       14.41      1.93 o 
   1  -8  10        6.02        8.85      1.61 o 
   2  -8  10        2.05        3.12      2.32 o 
  -3  -7  10        0.51        0.49      1.26 o 
  -2  -7  10        0.15        1.23      1.15 o 
  -1  -7  10        0.03       -0.63      1.01 o 
   0  -7  10        0.01       -0.91      1.09 o 
   1  -7  10        0.46       -0.02      0.83 o 
   2  -7  10        4.02        4.92      0.87 o 
   3  -7  10        0.68        0.06      0.83 o 
   4  -7  10       10.46       20.28      2.94 o 
  -4  -6  10        2.88        4.79      2.12 o 
  -3  -6  10        1.51        2.35      1.31 o 
  -2  -6  10       13.64       13.45      1.74 o 
  -1  -6  10        0.40        0.62      1.02 o 
   0  -6  10        2.82        2.71      1.48 o 
   1  -6  10        2.50        6.01      1.22 o 
   2  -6  10        1.06        0.84      0.68 o 
   3  -6  10        0.54        0.21      0.58 o 
   4  -6  10        0.06        1.24      1.53 o 
   5  -6  10        0.01        0.37      1.47 o 
  -4  -5  10        0.00       -0.29      1.10 o 
  -3  -5  10        4.16        2.42      1.16 o 
  -2  -5  10        4.69        6.21      1.42 o 
  -1  -5  10        6.85        7.07      2.17 o 
   0  -5  10       24.31       23.21      1.25 o 
   1  -5  10        0.01       -0.22      0.66 o 
   2  -5  10       20.92       18.26      2.10 o 
   3  -5  10        0.20        0.27      0.52 o 
   4  -5  10        0.70       -0.26      0.77 o 
   5  -5  10        2.67        3.02      1.80 o 
   6  -5  10        0.01       -0.42      1.49 o 
  -5  -4  10        0.12        0.12      1.02 o 
  -4  -4  10        0.66        0.44      1.52 o 
  -3  -4  10        1.87        2.42      1.11 o 
  -2  -4  10        1.92        3.28      1.15 o 
  -1  -4  10       10.72       10.94      1.02 o 
   0  -4  10        8.64        6.97      0.89 o 
   1  -4  10       74.13       63.57      2.46 o 
   2  -4  10       33.57       29.49      1.38 o 
   3  -4  10        8.92       10.83      0.98 o 
   4  -4  10       31.56       29.13      1.87 o 
   5  -4  10       10.63        9.99      2.20 o 
   6  -4  10        0.73        2.23      1.75 o 
   7  -4  10        0.08       -1.04      1.74 o 
  -5  -3  10       17.49       14.57      1.98 o 
  -4  -3  10        0.89        1.20      1.07 o 
  -3  -3  10        1.36        2.11      0.99 o 
  -2  -3  10        0.10       -0.30      0.50 o 
  -1  -3  10        4.01        3.50      0.66 o 
   0  -3  10        9.71        7.57      0.99 o 
   1  -3  10       13.77       12.55      0.84 o 
   2  -3  10        2.30        1.64      0.67 o 
   3  -3  10       78.98       75.12      2.79 o 
   4  -3  10       15.49       13.19      1.43 o 
   5  -3  10       44.14       44.72      3.59 o 
   6  -3  10       25.51       22.10      1.91 o 
   7  -3  10        0.00        1.80      1.26 o 
  -5  -2  10        3.34        5.57      1.48 o 
  -4  -2  10       14.66       12.83      1.66 o 
  -3  -2  10       60.86       52.78      4.77 o 
  -2  -2  10        1.17        1.65      1.16 o 
  -1  -2  10       18.76       17.38      3.53 o 
   0  -2  10        7.64        9.09      1.86 o 
   1  -2  10        0.71        1.76      0.51 o 
   2  -2  10       66.80       70.19      2.57 o 
   3  -2  10        2.75        3.80      1.56 o 
   4  -2  10       34.20       30.85      2.18 o 
   5  -2  10        1.25        1.21      0.90 o 
   6  -2  10        1.06        3.32      2.66 o 
   7  -2  10       17.51       16.00      1.88 o 
  -5  -1  10        2.65        2.20      1.20 o 
  -4  -1  10       27.59       25.13      1.95 o 
  -3  -1  10        0.03        0.22      0.55 o 
  -2  -1  10      118.95      123.16      2.78 o 
  -1  -1  10      225.73      200.76      3.50 o 
   0  -1  10        3.15        4.06      1.61 o 
   1  -1  10      125.95      118.15      3.34 o 
   2  -1  10       35.20       34.70      2.55 o 
   3  -1  10        6.57        5.11      1.05 o 
   4  -1  10        2.48        3.21      1.96 o 
   5  -1  10        0.38        2.34      2.07 o 
   6  -1  10        4.73        4.61      1.17 o 
   7  -1  10        0.00        0.26      1.17 o 
   8  -1  10        4.30        7.85      3.03 o 
  -5   0  10        0.04        1.15      1.16 o 
  -4   0  10        0.40        0.56      0.71 o 
  -3   0  10        5.67        7.07      1.36 o 
  -2   0  10       46.27       47.15      1.74 o 
  -1   0  10       20.05       16.29      0.92 o 
   0   0  10      413.06      390.41      5.72 o 
   1   0  10      121.03      119.49      3.53 o 
   2   0  10      177.50      172.85      4.40 o 
   3   0  10      355.19      354.74      7.66 o 
   4   0  10        7.93        7.57      1.21 o 
   5   0  10       13.96       13.00      1.81 o 
   6   0  10       12.29       13.82      1.68 o 
   7   0  10        0.14        0.14      0.91 o 
   8   0  10        0.88        0.10      1.01 o 
  -5   1  10        0.19        1.66      1.28 o 
  -4   1  10        0.16       -0.07      0.61 o 
  -3   1  10        2.41        3.70      0.90 o 
  -2   1  10       13.78       12.47      1.05 o 
  -1   1  10        0.95        0.53      0.53 o 
   0   1  10        0.65        1.39      0.77 o 
   1   1  10       75.65       64.08      2.41 o 
   2   1  10      285.85      273.37      6.12 o 
   3   1  10       18.63       19.52      2.08 o 
   4   1  10      326.04      333.58      7.72 o 
   5   1  10      151.33      150.56      4.76 o 
   6   1  10        6.10        6.46      1.34 o 
   7   1  10       31.64       30.45      2.52 o 
   8   1  10        0.04        0.15      1.09 o 
  -5   2  10        1.83        2.21      1.26 o 
  -4   2  10       11.52       10.81      2.89 o 
  -3   2  10        5.73        6.41      1.05 o 
  -2   2  10       29.81       32.12      1.48 o 
  -1   2  10       16.87       16.18      1.02 o 
   0   2  10        1.27        2.15      0.96 o 
   1   2  10        2.15        2.58      1.21 o 
   2   2  10       82.57       73.37      6.47 o 
   3   2  10       21.15       23.98      2.97 o 
   4   2  10        6.90        9.25      1.94 o 
   5   2  10       24.75       25.55      1.88 o 
   6   2  10      114.78      116.64      4.39 o 
   7   2  10        5.11        4.24      1.43 o 
   8   2  10       13.91       16.61      2.18 o 
  -5   3  10        3.46        4.20      2.30 o 
  -4   3  10        0.12        0.86      1.11 o 
  -3   3  10       24.72       22.52      1.55 o 
  -2   3  10       20.85       17.31      1.17 o 
  -1   3  10        7.97       10.14      1.53 o 
   0   3  10      115.13      106.15      3.35 o 
   1   3  10       40.24       36.95      1.92 o 
   2   3  10       68.11       71.18      2.76 o 
   3   3  10       16.22       13.04      2.48 o 
   4   3  10        0.15       -0.65      0.77 o 
   5   3  10        0.12        2.10      1.02 o 
   6   3  10        5.39        5.68      1.41 o 
   7   3  10        6.81        8.62      2.41 o 
   8   3  10        8.12        8.83      1.97 o 
  -4   4  10        2.71        2.23      1.37 o 
  -3   4  10        1.30        1.11      1.32 o 
  -2   4  10        7.73        9.17      0.96 o 
  -1   4  10       76.83       66.05      4.27 o 
   0   4  10        0.62        0.01      0.59 o 
   1   4  10      163.40      157.50      4.50 o 
   2   4  10       28.31       23.67      1.80 o 
   3   4  10        0.17       -0.35      1.25 o 
   4   4  10       26.17       24.19      2.98 o 
   5   4  10        6.29        7.27      1.36 o 
   6   4  10       19.76       25.68      2.13 o 
   7   4  10        0.54       -0.13      0.88 o 
   8   4  10        0.00       -1.13      1.23 o 
  -4   5  10        0.14       -1.23      1.23 o 
  -3   5  10        1.04        0.83      1.08 o 
  -2   5  10        1.16        0.70      0.65 o 
  -1   5  10        2.08        2.73      1.89 o 
   0   5  10       40.80       43.21      2.21 o 
   1   5  10        5.14        6.61      1.17 o 
   2   5  10       11.44       11.20      1.37 o 
   3   5  10       60.39       55.19      2.60 o 
   4   5  10        0.97        2.00      1.04 o 
   5   5  10       36.98       34.43      7.85 o 
   6   5  10        0.60        2.38      1.43 o 
   7   5  10        0.23       -0.63      2.21 o 
  -3   6  10        1.59        0.79      1.60 o 
  -2   6  10        0.42        0.49      1.71 o 
  -1   6  10        2.02        2.83      1.23 o 
   0   6  10        0.11        0.00      0.75 o 
   1   6  10        2.15        0.67      1.23 o 
   2   6  10        1.96        2.31      1.18 o 
   3   6  10        6.57        7.12      1.36 o 
   4   6  10       15.14       15.02      2.77 o 
   5   6  10        1.66        3.39      2.32 o 
   6   6  10        0.01        2.71      1.41 o 
   7   6  10        5.42        2.71      2.11 o 
  -2   7  10        3.98        4.03      2.55 o 
  -1   7  10        0.50        5.84      2.13 o 
   0   7  10        0.01       -0.32      0.92 o 
   1   7  10        1.29        1.00      0.94 o 
   2   7  10        0.01        2.54      2.66 o 
   3   7  10        0.02        0.26      0.89 o 
   4   7  10        1.77        4.00      2.20 o 
   5   7  10        0.31       -1.22      1.37 o 
   6   7  10        2.55        2.38      1.45 o 
  -1   8  10        0.01        0.51      1.62 o 
   0   8  10        7.98        9.42      2.62 o 
   1   8  10        2.96        1.51      1.05 o 
   2   8  10        3.24        4.27      1.39 o 
   3   8  10        0.87       -0.37      1.12 o 
   4   8  10        0.05        0.11      1.05 o 
   5   8  10        0.12        0.71      1.66 o 
   1   9  10        1.97        3.27      2.05 o 
   2   9  10        3.36        1.78      1.91 o 
   3   9  10        0.00       -0.62      1.12 o 
  -2  -7  11        0.04        0.00      0.91 o 
  -1  -7  11        1.61        1.22      1.17 o 
   0  -7  11        0.13       -0.68      1.15 o 
   1  -7  11        2.53        2.90      1.84 o 
   2  -7  11        1.27        1.58      1.20 o 
   3  -7  11        4.10        2.71      1.95 o 
  -3  -6  11        0.22        1.65      1.71 o 
  -2  -6  11        0.03       -0.23      1.29 o 
  -1  -6  11        0.10        0.48      1.05 o 
   0  -6  11        2.17        3.14      1.03 o 
   1  -6  11        3.38        2.70      1.35 o 
   2  -6  11        0.74        0.58      0.99 o 
   3  -6  11        0.58       -0.03      0.87 o 
   4  -6  11        4.50        3.56      2.09 o 
   5  -6  11        3.74       -0.10      0.97 o 
  -4  -5  11        2.15        0.04      1.29 o 
  -3  -5  11        2.20        2.23      1.38 o 
  -2  -5  11        9.99       11.86      1.62 o 
  -1  -5  11        1.52        3.32      1.13 o 
   0  -5  11       11.00        9.43      0.98 o 
   1  -5  11        0.03        0.07      0.57 o 
   2  -5  11        1.70        2.20      0.99 o 
   3  -5  11        5.47        8.35      1.31 o 
   4  -5  11        0.15       -0.61      1.07 o 
   5  -5  11        0.44       -0.06      1.36 o 
  -4  -4  11        1.23        0.25      1.16 o 
  -3  -4  11        2.73        4.77      1.96 o 
  -2  -4  11        2.33        2.67      2.54 o 
  -1  -4  11       15.92       15.33      2.33 o 
   0  -4  11        0.63        0.44      0.51 o 
   1  -4  11        7.88        8.59      1.44 o 
   2  -4  11        8.02        8.30      1.25 o 
   3  -4  11        0.01        0.05      0.71 o 
   4  -4  11        1.57        0.09      0.85 o 
   5  -4  11        5.38        6.31      1.32 o 
   6  -4  11        0.51        3.19      2.05 o 
  -4  -3  11        3.43        2.70      1.28 o 
  -3  -3  11        7.68        6.21      1.52 o 
  -2  -3  11        0.35        0.80      0.84 o 
  -1  -3  11        0.04        0.00      0.46 o 
   0  -3  11        1.79        1.67      0.70 o 
   1  -3  11        0.74       -0.27      0.78 o 
   2  -3  11        2.42        4.25      1.05 o 
   3  -3  11       11.87        9.89      1.32 o 
   4  -3  11        0.33       -0.91      0.91 o 
   5  -3  11        0.00        0.05      0.86 o 
   6  -3  11        0.01       -0.17      0.89 o 
   7  -3  11        0.00       -1.98      2.01 o 
  -5  -2  11       19.98       16.59      3.69 o 
  -4  -2  11        4.99        8.53      1.61 o 
  -3  -2  11       15.03       15.04      1.55 o 
  -2  -2  11       15.99       14.75      1.74 o 
  -1  -2  11        4.39        5.67      2.38 o 
   0  -2  11        0.19       -0.69      0.69 o 
   1  -2  11        0.66        1.37      0.79 o 
   2  -2  11        4.85        8.46      2.99 o 
   3  -2  11        6.14       10.65      1.45 o 
   4  -2  11        2.88        3.22      1.22 o 
   5  -2  11        3.36        2.00      1.05 o 
   6  -2  11        3.47        3.46      1.36 o 
   7  -2  11        0.16        0.10      1.33 o 
  -5  -1  11        0.52        0.29      1.04 o 
  -4  -1  11       32.23       30.89      2.43 o 
  -3  -1  11       48.20       42.70      3.29 o 
  -2  -1  11        4.25        3.40      1.05 o 
  -1  -1  11       94.50       87.91      2.36 o 
   0  -1  11        9.97       10.68      1.43 o 
   1  -1  11        4.42        4.82      1.00 o 
   2  -1  11        2.77        3.66      1.39 o 
   3  -1  11        6.98        4.97      1.09 o 
   4  -1  11        0.02       -0.17      0.73 o 
   5  -1  11        2.86        5.21      1.25 o 
   6  -1  11        1.11        6.70      4.37 o 
   7  -1  11        0.00       -0.51      1.03 o 
  -5   0  11        2.32        2.12      1.96 o 
  -4   0  11        3.78        4.96      2.58 o 
  -3   0  11        3.09        4.95      1.41 o 
  -2   0  11       78.58       79.20      2.54 o 
  -1   0  11       12.36       11.38      1.19 o 
   0   0  11       81.36       87.09      3.02 o 
   1   0  11      188.98      191.56      4.95 o 
   2   0  11        3.11        4.53      1.06 o 
   3   0  11       14.69       15.59      1.50 o 
   4   0  11        0.03       -0.46      1.21 o 
   5   0  11        1.02       -0.75      0.93 o 
   6   0  11        0.78        0.51      0.98 o 
   7   0  11        3.12        4.83      1.80 o 
  -5   1  11        3.37        1.32      1.79 o 
  -4   1  11        0.33       -0.20      0.70 o 
  -3   1  11        0.14        1.07      0.76 o 
  -2   1  11        3.03        2.75      0.74 o 
  -1   1  11        9.48       13.83      4.33 o 
   0   1  11       91.80       94.93      3.48 o 
   1   1  11        1.01        3.35      1.39 o 
   2   1  11      154.67      160.21      4.58 o 
   3   1  11      131.48      130.54      4.14 o 
   4   1  11        1.07       -0.53      0.85 o 
   5   1  11       38.28       35.93      2.32 o 
   6   1  11        0.64       -1.20      1.29 o 
   7   1  11        0.01        0.52      1.08 o 
   8   1  11        0.16        1.12      1.30 o 
  -4   2  11        7.74        5.91      1.22 o 
  -3   2  11        0.00       -0.79      0.79 o 
  -2   2  11        2.97        4.07      0.84 o 
  -1   2  11        0.18        1.17      1.41 o 
   0   2  11        0.01        0.07      1.09 o 
   1   2  11        2.37        5.04      2.90 o 
   2   2  11       62.29       62.61      4.21 o 
   3   2  11        3.18        4.56      1.21 o 
   4   2  11      188.60      195.95      6.03 o 
   5   2  11        9.97        9.65      1.67 o 
   6   2  11       27.48       23.11      2.22 o 
   7   2  11       29.88       27.97      5.12 o 
   8   2  11        0.98       -0.21      1.22 o 
  -4   3  11        0.05        5.47      2.00 o 
  -3   3  11        9.85       10.02      1.91 o 
  -2   3  11        8.72        8.91      1.07 o 
  -1   3  11        0.56       -0.21      1.02 o 
   0   3  11        1.26        1.22      1.10 o 
   1   3  11       11.85       15.21      1.47 o 
   2   3  11        0.10        2.35      2.40 o 
   3   3  11       12.93       11.99      2.65 o 
   4   3  11        0.17       -0.98      1.15 o 
   5   3  11       14.48       13.42      1.60 o 
   6   3  11       43.34       45.83      2.74 o 
   7   3  11        0.07        0.11      1.01 o 
  -4   4  11        1.78        2.33      1.87 o 
  -3   4  11        3.11        0.88      1.53 o 
  -2   4  11        1.46        1.36      1.07 o 
  -1   4  11        6.91        6.48      1.20 o 
   0   4  11        2.11        0.71      1.29 o 
   1   4  11        2.91        4.91      1.16 o 
   2   4  11        2.79        4.60      1.12 o 
   3   4  11        1.67        1.56      1.40 o 
   4   4  11        0.81        3.47      1.11 o 
   5   4  11        4.64        7.11      1.39 o 
   6   4  11        5.63        6.37      2.26 o 
   7   4  11       10.45        8.27      1.72 o 
  -3   5  11        0.02       -0.23      1.46 o 
  -2   5  11        1.43        4.51      1.94 o 
  -1   5  11        1.04        2.12      0.99 o 
   0   5  11        0.18        1.02      0.91 o 
   1   5  11       13.93       12.80      1.68 o 
   2   5  11        9.80       10.55      3.90 o 
   3   5  11        3.64        4.54      1.23 o 
   4   5  11        4.60        3.90      1.73 o 
   5   5  11        8.06        8.96      1.65 o 
   6   5  11        0.56       -0.20      0.95 o 
   7   5  11        2.70        1.45      1.24 o 
  -2   6  11        0.93        0.74      1.64 o 
  -1   6  11        0.01        1.65      1.71 o 
   0   6  11        0.46       -0.60      0.86 o 
   1   6  11        0.60        4.20      1.22 o 
   2   6  11        5.84        6.15      1.75 o 
   3   6  11       18.10       15.90      1.91 o 
   4   6  11        2.24        2.55      1.39 o 
   5   6  11       12.08       11.86      1.92 o 
   6   6  11        3.00        7.01      3.71 o 
  -1   7  11        4.15        5.30      2.21 o 
   0   7  11        0.00        1.27      1.64 o 
   1   7  11        1.83        1.33      1.51 o 
   2   7  11        0.10       -0.55      1.01 o 
   3   7  11        0.00        0.34      1.39 o 
   4   7  11        4.04        3.08      1.50 o 
   5   7  11        1.10        2.12      1.95 o 
   0   8  11        5.19        7.01      2.55 o 
   1   8  11        0.11       -2.53      2.53 o 
   2   8  11        0.02        0.23      1.43 o 
   3   8  11        0.59        0.79      1.10 o 
   4   8  11        0.03        0.47      1.14 o 
   0  -7  12        2.11        2.92      2.10 o 
   1  -7  12        0.05        2.84      2.38 o 
  -2  -6  12        0.00        0.38      1.62 o 
  -1  -6  12        1.43        1.39      1.89 o 
   0  -6  12        0.44       -0.19      1.01 o 
   1  -6  12        0.00       -0.62      1.47 o 
   2  -6  12        0.58        0.07      1.02 o 
   3  -6  12        0.10        1.87      1.29 o 
   4  -6  12        0.85        1.04      1.75 o 
  -3  -5  12        0.66        0.33      1.58 o 
  -2  -5  12        0.62        3.14      1.99 o 
  -1  -5  12        0.39       -0.75      1.52 o 
   0  -5  12        4.88        4.85      2.09 o 
   1  -5  12        5.40        6.83      1.79 o 
   2  -5  12        0.21        0.27      0.96 o 
   3  -5  12        1.34        0.96      1.00 o 
   4  -5  12        0.10       -0.63      1.15 o 
   5  -5  12        0.83        1.25      1.76 o 
  -3  -4  12        3.04        0.83      1.73 o 
  -2  -4  12        1.80       -0.35      1.05 o 
  -1  -4  12        3.29        4.79      1.98 o 
   0  -4  12        0.51        0.33      0.77 o 
   1  -4  12        1.11        1.52      0.94 o 
   2  -4  12        0.74       -0.41      0.84 o 
   3  -4  12        0.49        0.74      1.15 o 
   4  -4  12        7.09        6.07      1.34 o 
   5  -4  12        1.28        2.14      2.00 o 
  -4  -3  12        1.05        1.68      1.91 o 
  -3  -3  12        6.41       10.48      2.60 o 
  -2  -3  12        6.81        6.15      2.12 o 
  -1  -3  12        0.00        0.45      1.33 o 
   0  -3  12        4.41        5.20      1.49 o 
   1  -3  12        0.15        0.25      0.74 o 
   2  -3  12        7.35        6.72      1.44 o 
   3  -3  12        2.01        0.81      0.91 o 
   4  -3  12        4.84        5.90      1.33 o 
   5  -3  12        2.26        2.77      1.95 o 
   6  -3  12        0.23        1.62      1.31 o 
  -4  -2  12        1.36        0.67      1.64 o 
  -3  -2  12        0.09       -1.02      1.15 o 
  -2  -2  12        2.81        2.81      1.14 o 
  -1  -2  12        7.93        7.18      1.23 o 
   0  -2  12        2.58        2.15      0.95 o 
   1  -2  12        8.11       10.32      1.82 o 
   2  -2  12        2.99        2.37      1.00 o 
   3  -2  12        3.91        5.43      1.24 o 
   4  -2  12        0.01        0.10      0.86 o 
   5  -2  12        4.99        4.30      1.29 o 
   6  -2  12        2.23        1.90      1.20 o 
  -4  -1  12        0.34        0.34      1.48 o 
  -3  -1  12        0.10       -0.13      1.31 o 
  -2  -1  12        0.10        1.21      1.09 o 
  -1  -1  12        2.92        1.56      1.13 o 
   0  -1  12       11.10       10.86      2.26 o 
   1  -1  12        0.76       -0.83      0.91 o 
   2  -1  12        4.13        3.41      1.05 o 
   3  -1  12        2.16        2.71      1.07 o 
   4  -1  12        0.84        0.20      0.85 o 
   5  -1  12        4.27        6.02      1.34 o 
   6  -1  12        1.19        2.45      1.29 o 
   7  -1  12        2.98        2.50      1.42 o 
  -4   0  12        2.07        0.46      1.80 o 
  -3   0  12        3.57        4.97      1.39 o 
  -2   0  12        2.05        1.79      1.09 o 
  -1   0  12        8.40        7.07      1.21 o 
   0   0  12        1.73        2.68      0.98 o 
   1   0  12        1.01        1.23      0.90 o 
   2   0  12        7.70       10.24      1.37 o 
   3   0  12        0.17       -0.24      0.80 o 
   4   0  12        0.27        0.91      0.95 o 
   5   0  12        0.76       -0.02      0.75 o 
   6   0  12        2.84        4.33      1.41 o 
   7   0  12        3.30        4.31      1.53 o 
  -4   1  12        0.60        2.93      1.84 o 
  -3   1  12        1.62        0.23      1.28 o 
  -2   1  12        2.86        2.67      1.07 o 
  -1   1  12        0.38        3.07      3.58 o 
   0   1  12       10.17       10.78      1.98 o 
   1   1  12        7.38        7.57      1.28 o 
   2   1  12        4.01        3.55      1.06 o 
   3   1  12        5.41        5.97      2.78 o 
   4   1  12        3.40        6.20      1.40 o 
   5   1  12        0.05       -0.43      1.22 o 
   6   1  12        1.07        0.90      1.32 o 
   7   1  12        2.07        2.67      1.56 o 
  -4   2  12        0.89       -0.18      1.32 o 
  -3   2  12        0.79       -0.18      0.89 o 
  -2   2  12        0.00       -0.04      0.81 o 
  -1   2  12        0.00        0.06      0.73 o 
   0   2  12        0.85        1.69      0.95 o 
   1   2  12        4.36        6.14      1.20 o 
   2   2  12        7.27        8.64      1.37 o 
   3   2  12        7.52       10.32      1.57 o 
   4   2  12        2.58        1.64      1.03 o 
   5   2  12        2.56        0.06      0.78 o 
   6   2  12        0.01        0.11      0.93 o 
   7   2  12        0.25        1.53      1.93 o 
  -3   3  12        1.52        0.30      0.92 o 
  -2   3  12        0.07        0.32      0.84 o 
  -1   3  12        4.75        5.53      2.08 o 
   0   3  12        0.22       -0.09      0.76 o 
   1   3  12       11.04       12.49      1.50 o 
   2   3  12        1.92        1.28      0.96 o 
   3   3  12        3.18        5.46      1.30 o 
   4   3  12        0.53       -0.37      1.15 o 
   5   3  12        0.26        0.83      1.04 o 
   6   3  12        2.31        1.33      1.13 o 
   7   3  12        0.01        0.92      1.18 o 
  -3   4  12        1.34        1.07      1.74 o 
  -2   4  12        8.75        8.81      1.66 o 
  -1   4  12        0.28        0.50      0.88 o 
   0   4  12       17.91       16.37      1.70 o 
   1   4  12        0.13       -0.71      0.93 o 
   2   4  12        8.48        7.89      1.38 o 
   3   4  12        0.46        0.34      1.28 o 
   4   4  12        0.71        1.82      1.14 o 
   5   4  12        7.86        7.80      1.55 o 
   6   4  12        0.31       -0.75      1.10 o 
   7   4  12        2.16        3.18      1.69 o 
  -2   5  12        0.35        1.90      1.89 o 
  -1   5  12        8.76        6.97      1.82 o 
   0   5  12        1.57        0.69      0.95 o 
   1   5  12        9.18        7.66      1.44 o 
   2   5  12        4.17        1.06      1.02 o 
   3   5  12        1.23        0.98      1.04 o 
   4   5  12        5.84        8.83      1.58 o 
   5   5  12        0.56       -1.06      1.11 o 
   6   5  12        5.43        7.01      1.77 o 
  -1   6  12        0.33        0.52      1.59 o 
   0   6  12        2.08        3.40      1.24 o 
   1   6  12        3.13        1.21      1.53 o 
   2   6  12        0.56       -0.74      1.03 o 
   3   6  12        3.97        2.46      1.82 o 
   4   6  12        0.08        0.39      1.13 o 
   5   6  12        1.38        0.10      0.93 o 
   0   7  12        0.35        1.30      1.82 o 
   1   7  12        1.51        0.91      1.09 o 
   2   7  12        0.38        0.37      1.02 o 
   3   7  12        0.39        0.32      1.14 o 
   4   7  12        1.62        6.83      1.76 o 
   1  -6  13        0.41        0.54      1.62 o 
   2  -6  13        0.56        1.01      1.76 o 
  -1  -5  13        3.66        1.63      1.93 o 
   0  -5  13        0.10       -0.74      1.64 o 
   1  -5  13        1.76        0.21      1.45 o 
   2  -5  13        0.75        0.68      1.02 o 
   3  -5  13        0.71        0.63      1.04 o 
   4  -5  13        3.63        3.51      1.91 o 
  -2  -4  13        1.61        1.67      1.86 o 
  -1  -4  13        9.93       10.21      3.08 o 
   0  -4  13        4.87        3.51      2.01 o 
   1  -4  13        0.35        3.41      1.85 o 
   2  -4  13        0.95        3.08      1.18 o 
   3  -4  13        0.53        1.17      1.21 o 
   4  -4  13        1.24        1.53      1.18 o 
   5  -4  13        3.15        2.36      1.33 o 
  -3  -3  13        0.74        1.15      1.81 o 
  -2  -3  13        6.35        6.30      2.38 o 
  -1  -3  13        0.13       -0.35      1.42 o 
   0  -3  13        5.82        3.96      1.14 o 
   1  -3  13       11.13       10.82      2.24 o 
   2  -3  13        0.10        0.48      1.09 o 
   3  -3  13        7.62        5.93      1.39 o 
   4  -3  13        0.68        1.88      1.22 o 
   5  -3  13        2.01        2.46      1.29 o 
  -3  -2  13        0.77        0.56      1.16 o 
  -2  -2  13        4.45        2.44      2.01 o 
  -1  -2  13        4.20        5.85      1.69 o 
   0  -2  13        0.00        0.60      0.87 o 
   1  -2  13       26.90       30.50      2.13 o 
   2  -2  13       24.93       28.22      2.08 o 
   3  -2  13        0.08       -0.35      1.69 o 
   4  -2  13        1.27        0.28      0.94 o 
   5  -2  13        0.01        0.67      1.10 o 
   6  -2  13        0.26        1.81      1.30 o 
  -3  -1  13        0.09       -0.68      1.60 o 
  -2  -1  13        2.78        4.12      1.22 o 
  -1  -1  13        1.68        2.02      1.15 o 
   0  -1  13        4.01        6.74      1.44 o 
   1  -1  13        0.15       -0.66      0.98 o 
   2  -1  13       22.74       22.28      1.90 o 
   3  -1  13       30.07       28.38      2.64 o 
   4  -1  13        0.28        2.41      1.20 o 
   5  -1  13        0.89        0.26      1.00 o 
   6  -1  13        0.14       -0.21      1.00 o 
  -3   0  13        5.33       11.20      3.06 o 
  -2   0  13        0.01       -0.40      1.02 o 
  -1   0  13        7.75        9.40      1.54 o 
   0   0  13       10.70        9.20      1.44 o 
   1   0  13        0.11       -0.46      0.93 o 
   2   0  13        1.66        2.22      1.09 o 
   3   0  13        6.07        5.98      1.33 o 
   4   0  13        9.14        9.36      1.58 o 
   5   0  13        1.77        1.92      1.61 o 
   6   0  13        0.65        1.06      1.22 o 
  -3   1  13        3.19        3.28      1.31 o 
  -2   1  13        6.68        7.02      1.43 o 
  -1   1  13        2.68        2.75      1.31 o 
   0   1  13        1.10        2.92      1.11 o 
   1   1  13       19.81       22.60      3.73 o 
   2   1  13        0.63        2.76      2.79 o 
   3   1  13       17.44       20.72      3.12 o 
   4   1  13        6.76        6.52      1.43 o 
   5   1  13        0.51       -0.60      1.00 o 
   6   1  13        0.97        1.88      1.42 o 
  -3   2  13        1.80        0.49      1.05 o 
  -2   2  13        0.29        0.52      0.97 o 
  -1   2  13        7.14        7.47      1.47 o 
   0   2  13       11.68       13.57      1.69 o 
   1   2  13        2.18        4.56      1.85 o 
   2   2  13       14.50       15.97      1.73 o 
   3   2  13        0.02        0.53      1.26 o 
   4   2  13        2.30        3.28      1.26 o 
   5   2  13        2.14        4.54      1.40 o 
   6   2  13        1.66        1.87      1.26 o 
  -2   3  13        3.27        3.81      2.26 o 
  -1   3  13        0.01       -0.28      0.91 o 
   0   3  13       14.30       14.69      1.73 o 
   1   3  13        5.22        6.99      1.36 o 
   2   3  13        0.52        1.47      1.40 o 
   3   3  13        1.46       -1.05      1.12 o 
   4   3  13        0.36        1.42      1.24 o 
   5   3  13        0.11       -0.23      0.97 o 
   6   3  13        1.31        0.94      1.25 o 
  -2   4  13        1.62        1.37      1.88 o 
  -1   4  13        4.36        1.79      1.30 o 
   0   4  13        2.00        3.21      2.20 o 
   1   4  13        5.55        7.33      1.61 o 
   2   4  13        3.33        4.86      2.06 o 
   3   4  13        1.22        0.69      1.00 o 
   4   4  13        0.46       -0.45      1.09 o 
   5   4  13        0.01       -0.20      0.98 o 
   6   4  13        1.81        2.49      1.69 o 
  -1   5  13        1.39        3.83      2.12 o 
   0   5  13        2.48        3.72      1.34 o 
   1   5  13        0.03        0.12      0.90 o 
   2   5  13        3.04        5.71      1.49 o 
   3   5  13        1.19        0.84      1.11 o 
   4   5  13        0.13       -0.81      1.14 o 
   5   5  13        0.12       -0.40      1.12 o 
   0   6  13        0.02        1.05      1.85 o 
   1   6  13        0.27        1.79      1.91 o 
   2   6  13        0.04       -0.25      1.14 o 
   3   6  13        0.38       -0.22      1.66 o 
   4   6  13        0.35        1.31      1.29 o 
   0  -4  14        1.62        0.54      2.05 o 
   1  -4  14        5.71       10.43      2.58 o 
   2  -4  14        6.92        9.03      1.66 o 
   3  -4  14        0.65        0.46      1.18 o 
  -1  -3  14        0.80        0.20      1.55 o 
   0  -3  14       14.28       11.89      2.68 o 
   1  -3  14        5.44        6.59      1.46 o 
   2  -3  14        2.51        1.12      2.08 o 
   3  -3  14       22.83       24.96      2.34 o 
   4  -3  14        6.10        5.95      1.80 o 
  -2  -2  14        0.04        2.92      2.14 o 
  -1  -2  14        0.14        2.45      1.90 o 
   0  -2  14        1.03        1.40      1.03 o 
   1  -2  14        7.86       12.26      2.44 o 
   2  -2  14       21.04       26.12      2.37 o 
   3  -2  14        0.46        1.03      1.12 o 
   4  -2  14       26.78       32.68      2.63 o 
   5  -2  14        6.76        7.97      1.78 o 
  -2  -1  14        1.14        0.16      1.53 o 
  -1  -1  14        1.92        1.74      1.26 o 
   0  -1  14        0.03       -0.17      0.85 o 
   1  -1  14        1.66        0.31      0.87 o 
   2  -1  14        5.99        7.24      1.45 o 
   3  -1  14        5.01        8.37      3.36 o 
   4  -1  14        0.27        1.42      1.21 o 
   5  -1  14       10.33       12.48      2.56 o 
  -2   0  14        0.10        1.37      1.77 o 
  -1   0  14        0.52        1.04      1.09 o 
   0   0  14        0.84       -0.32      0.92 o 
   1   0  14        0.63        0.85      1.01 o 
   2   0  14        0.99        2.48      3.01 o 
   3   0  14        8.39       10.76      1.76 o 
   4   0  14        0.55       -0.15      1.02 o 
   5   0  14        2.94        3.97      1.46 o 
  -2   1  14        0.15       -0.63      1.19 o 
  -1   1  14        5.72        6.79      1.50 o 
   0   1  14        0.05        1.38      1.15 o 
   1   1  14        2.38        4.73      1.34 o 
   2   1  14        1.20        2.71      1.74 o 
   3   1  14        1.72        2.79      1.80 o 
   4   1  14        0.75        2.16      1.22 o 
   5   1  14        0.01        0.61      1.18 o 
   6   1  14        0.74        0.88      1.77 o 
  -2   2  14        1.96        3.39      2.78 o 
  -1   2  14        0.69        0.61      1.11 o 
   0   2  14        0.06       -0.15      0.91 o 
   1   2  14        8.60       11.21      1.66 o 
   2   2  14        3.84        5.14      2.05 o 
   3   2  14       13.33       15.14      2.05 o 
   4   2  14        6.89        8.53      1.66 o 
   5   2  14        2.80        6.02      1.58 o 
  -1   3  14        0.46       -0.65      2.37 o 
   0   3  14        9.24       10.84      3.12 o 
   1   3  14        2.56        1.09      1.14 o 
   2   3  14       13.32       12.76      1.77 o 
   3   3  14        6.78        7.73      1.65 o 
   4   3  14        3.42        4.24      1.76 o 
   5   3  14        8.79       10.16      1.83 o 
   0   4  14        0.62        0.87      1.25 o 
   1   4  14        2.15        0.30      1.15 o 
   2   4  14        1.36        0.28      1.26 o 
   3   4  14        0.60        1.44      1.18 o 
   4   4  14        7.59        9.13      1.83 o 
   5   4  14        0.07        1.34      1.31 o 
   1   5  14        0.07        1.01      1.54 o 
   2   5  14        0.80        2.55      1.37 o 
   3   5  14        0.06       -0.68      1.18 o 
   4   5  14        0.37       -0.91      1.19 o 
   2  -3  15        0.04        1.54      1.27 o 
   0  -2  15        6.68        6.61      2.44 o 
   1  -2  15        0.77        0.45      1.18 o 
   2  -2  15       13.35       15.96      2.09 o 
   3  -2  15        5.66        9.62      1.80 o 
   0  -1  15        0.58       -0.87      1.37 o 
   1  -1  15        5.00        4.31      1.47 o 
   2  -1  15        0.81       -0.75      1.08 o 
   3  -1  15        3.23        3.21      3.24 o 
   4  -1  15       20.55       24.90      2.51 o 
   0   0  15        4.63        2.97      1.53 o 
   1   0  15        0.09       -0.04      1.00 o 
   2   0  15        1.13        0.27      1.01 o 
   3   0  15        3.24        3.92      1.64 o 
   4   0  15        0.00        1.53      1.32 o 
   0   1  15        0.43        0.32      1.18 o 
   1   1  15        7.87        9.74      1.72 o 
   2   1  15       11.80       13.37      1.95 o 
   3   1  15        2.33        2.35      1.35 o 
   4   1  15        5.82        5.67      1.78 o 
   0   2  15        6.84        8.20      2.65 o 
   1   2  15       12.92       13.65      3.63 o 
   2   2  15       10.16       14.53      2.03 o 
   3   2  15       20.44       21.31      2.35 o 
   4   2  15        0.06       -0.78      1.69 o 
   1   3  15        6.37        6.96      1.73 o 
   2   3  15        3.45        7.11      1.70 o 
   3   3  15        0.04        0.34      1.57 o 
                                                 
